# Supplementary material for: Microsatellite Variation in the Most Devastating Beetle Pests (Coleoptera: Curculionidae) of Agricultural and Forest Crops
Source: Int J Mol Sci. 2022 Aug 30;23(17):9847. doi: 10.3390/ijms23179847 (PMC9456221; doi:10.3390/ijms23179847)
Supplement: Supplementary file 1 [file ijms-23-09847-s001.zip]

Archive with 4 entries (4 files):
- .DS_Store
- supplementary-file-S1_R_ferrugineus-female-SSRs.bed
- supplementary-file-S2_R_ferrugineus-male-SSRs.bed
- supplementary-file-S3_R_ferrugineus-larva-SSRs.bed
