# Supplementary material for: Microsatellite Variation in the Most Devastating Beetle Pests (Coleoptera: Curculionidae) of Agricultural and Forest Crops
Source: Int J Mol Sci. 2022 Aug 30;23(17):9847. doi: 10.3390/ijms23179847 (PMC9456221; doi:10.3390/ijms23179847)
Supplement: Supplementary file 1 [file ijms-23-09847-s001.zip › supplementary-file-S1_R_ferrugineus-female-SSRs.bed]

NODE_1_length_720101_cov_5.954363	1298	1310	AAAGCG	12	-	2	TCGCTT
NODE_1_length_720101_cov_5.954363	2887	2899	AAAGCG	12	-	2	TCGCTT
NODE_1_length_720101_cov_5.954363	4988	5000	ATCCGC	12	-	2	GATGCG
NODE_1_length_720101_cov_5.954363	6833	6845	AGCGCC	12	+	2	GCCAGC
NODE_1_length_720101_cov_5.954363	10256	10270	AAG	14	-	4	TTC
NODE_1_length_720101_cov_5.954363	10323	10337	AGC	14	+	4	AGC
NODE_1_length_720101_cov_5.954363	11456	11468	ACTGGC	12	-	2	CAGTGC
NODE_1_length_720101_cov_5.954363	11922	11937	CCG	15	-	5	GGC
NODE_1_length_720101_cov_5.954363	18341	18354	AGGGCC	13	+	2	GGGCCA
NODE_1_length_720101_cov_5.954363	18366	18378	AGGCGC	12	+	2	CAGGCG
NODE_1_length_720101_cov_5.954363	18650	18662	AAAACG	12	-	2	TTTCGT
NODE_1_length_720101_cov_5.954363	20321	20335	AATGCC	14	-	2	GGCATT
NODE_1_length_720101_cov_5.954363	21836	21849	AGCTGC	13	+	2	CTGCAG
NODE_1_length_720101_cov_5.954363	22041	22053	AACCCG	12	+	2	CCCGAA
NODE_1_length_720101_cov_5.954363	22194	22206	AAATTT	12	+	2	TTTAAA
NODE_1_length_720101_cov_5.954363	22674	22686	AAATGG	12	-	2	ATTTCC
NODE_1_length_720101_cov_5.954363	24641	24653	AACGAG	12	+	2	ACGAGA
NODE_1_length_720101_cov_5.954363	26662	26674	AACAGT	12	-	2	TTACTG
NODE_1_length_720101_cov_5.954363	28022	28035	AGCGC	13	-	2	CGCTG
NODE_1_length_720101_cov_5.954363	28205	28219	AAAAC	14	-	2	TTTTG
NODE_1_length_720101_cov_5.954363	30127	30139	AAGGCG	12	-	2	CCTTCG
NODE_1_length_720101_cov_5.954363	33443	33456	AGCTCC	13	-	2	CTGGAG
NODE_1_length_720101_cov_5.954363	33540	33554	AACCAG	14	-	2	CTGGTT
NODE_1_length_720101_cov_5.954363	34715	34727	AACTGG	12	+	2	GAACTG
NODE_1_length_720101_cov_5.954363	35529	35541	ACAGT	12	+	2	TACAG
NODE_1_length_720101_cov_5.954363	43984	43997	AAGACG	13	-	2	CTTCGT
NODE_1_length_720101_cov_5.954363	47560	47572	AGGGGC	12	-	2	CCTGCC
NODE_1_length_720101_cov_5.954363	50694	50706	AGGGCC	12	+	2	CCAGGG
NODE_1_length_720101_cov_5.954363	53127	53139	AACCTG	12	-	2	CAGGTT
NODE_1_length_720101_cov_5.954363	59955	59967	AAACTG	12	-	2	CAGTTT
NODE_1_length_720101_cov_5.954363	60072	60084	ACCGCC	12	+	2	ACCGCC
NODE_1_length_720101_cov_5.954363	60673	60685	AAGTGG	12	-	2	CACTTC
NODE_1_length_720101_cov_5.954363	65364	65376	ATCGGC	12	+	2	TCGGCA
NODE_1_length_720101_cov_5.954363	66507	66519	ATCCGC	12	+	2	CATCCG
NODE_1_length_720101_cov_5.954363	66789	66801	AAAACT	12	+	2	AACTAA
NODE_1_length_720101_cov_5.954363	70441	70454	ACCGGC	13	-	2	CCGGTG
NODE_1_length_720101_cov_5.954363	71550	71563	AGGCCC	13	+	2	GCCCAG
NODE_1_length_720101_cov_5.954363	71567	71580	AAAGCC	13	+	2	CAAAGC
NODE_1_length_720101_cov_5.954363	72128	72140	AAAGAT	12	+	2	TAAAGA
NODE_1_length_720101_cov_5.954363	72964	72977	AAGCAG	13	-	2	TTCTGC
NODE_1_length_720101_cov_5.954363	76082	76094	AAACG	12	+	2	AAACG
NODE_1_length_720101_cov_5.954363	77200	77215	AAAGAG	15	+	2	GAGAAA
NODE_1_length_720101_cov_5.954363	77920	77932	AAACGC	12	-	2	GCGTTT
NODE_1_length_720101_cov_5.954363	81488	81500	AAATAT	12	-	2	TTATAT
NODE_1_length_720101_cov_5.954363	86891	86904	AAACTG	13	-	2	TCAGTT
NODE_1_length_720101_cov_5.954363	88539	88551	AGC	12	+	4	CAG
NODE_1_length_720101_cov_5.954363	88996	89008	AACGGG	12	-	2	CCCGTT
NODE_1_length_720101_cov_5.954363	95777	95789	AACCAC	12	-	2	GGTTGT
NODE_1_length_720101_cov_5.954363	96445	96457	ACCAGC	12	+	2	CAGCAC
NODE_1_length_720101_cov_5.954363	96852	96865	ACCGGC	13	+	2	CACCGG
NODE_1_length_720101_cov_5.954363	104101	104113	ATGCCC	12	-	2	GGGCAT
NODE_1_length_720101_cov_5.954363	106827	106840	AAAAGG	13	-	2	TCCTTT
NODE_1_length_720101_cov_5.954363	107165	107179	ACCAGG	14	-	2	GTCCTG
NODE_1_length_720101_cov_5.954363	111803	111818	ACACCT	15	+	2	ACCTAC
NODE_1_length_720101_cov_5.954363	112283	112296	ACCAGT	13	+	2	CAGTAC
NODE_1_length_720101_cov_5.954363	115727	115739	ACGCCC	12	-	2	GCGTGG
NODE_1_length_720101_cov_5.954363	116426	116438	AAGGGT	12	-	2	TTACCC
NODE_1_length_720101_cov_5.954363	116796	116808	AAAGGT	12	-	2	CTTTAC
NODE_1_length_720101_cov_5.954363	117200	117212	AGGATC	12	-	2	TGATCC
NODE_1_length_720101_cov_5.954363	117743	117755	ACAGGT	12	-	2	TGTACC
NODE_1_length_720101_cov_5.954363	119422	119434	AAAAGG	12	-	2	CTTTTC
NODE_1_length_720101_cov_5.954363	121668	121680	AAGACG	12	+	2	CGAAGA
NODE_1_length_720101_cov_5.954363	121738	121752	AGC	14	+	4	GCA
NODE_1_length_720101_cov_5.954363	121769	121781	AAGCCG	12	-	2	CGGCTT
NODE_1_length_720101_cov_5.954363	123264	123277	AAAAAT	13	-	2	TTTATT
NODE_1_length_720101_cov_5.954363	125018	125030	AAG	12	-	4	TTC
NODE_1_length_720101_cov_5.954363	129417	129429	AACCGT	12	-	2	TACGGT
NODE_1_length_720101_cov_5.954363	132174	132186	AAGAG	12	-	2	TTCTC
NODE_1_length_720101_cov_5.954363	133667	133680	ACAGAT	13	+	2	ATACAG
NODE_1_length_720101_cov_5.954363	134339	134351	AACTGG	12	-	2	CAGTTC
NODE_1_length_720101_cov_5.954363	137357	137369	AACCAG	12	-	2	CTGGTT
NODE_1_length_720101_cov_5.954363	141455	141468	ACGGCG	13	-	2	GCCGTC
NODE_1_length_720101_cov_5.954363	141550	141562	ATCGGC	12	+	2	CATCGG
NODE_1_length_720101_cov_5.954363	141630	141642	ACGGCG	12	-	2	CCGTCG
NODE_1_length_720101_cov_5.954363	144113	144126	AGGGCC	13	+	2	CAGGGC
NODE_1_length_720101_cov_5.954363	146869	146881	AAAAGC	12	+	2	CAAAAG
NODE_1_length_720101_cov_5.954363	147323	147335	AAAATG	12	-	2	TCATTT
NODE_1_length_720101_cov_5.954363	147722	147734	AAAAAC	12	+	2	ACAAAA
NODE_1_length_720101_cov_5.954363	148462	148474	AAATTT	12	+	2	TTTAAA
NODE_1_length_720101_cov_5.954363	149486	149499	ATGGCC	13	+	2	TGGCCA
NODE_1_length_720101_cov_5.954363	149644	149656	AACAAT	12	-	2	TTATTG
NODE_1_length_720101_cov_5.954363	151225	151238	AACTGG	13	+	2	AACTGG
NODE_1_length_720101_cov_5.954363	152889	152901	CCG	12	+	4	CGC
NODE_1_length_720101_cov_5.954363	154677	154689	AGC	12	+	4	CAG
NODE_1_length_720101_cov_5.954363	158329	158343	AAATAC	14	+	2	TACAAA
NODE_1_length_720101_cov_5.954363	158640	158652	AAAGT	12	-	2	CTTTA
NODE_1_length_720101_cov_5.954363	158797	158811	AAGCCG	14	-	2	TCGGCT
NODE_1_length_720101_cov_5.954363	161618	161631	AGGCAT	13	+	2	GGCATA
NODE_1_length_720101_cov_5.954363	161766	161781	AATGGC	15	+	2	ATGGCA
NODE_1_length_720101_cov_5.954363	164257	164270	ATATCG	13	+	2	TATCGA
NODE_1_length_720101_cov_5.954363	165187	165199	AAACAT	12	+	2	CATAAA
NODE_1_length_720101_cov_5.954363	167269	167281	AAGCGG	12	+	2	GCGGAA
NODE_1_length_720101_cov_5.954363	167453	167465	AATAC	12	+	2	AATAC
NODE_1_length_720101_cov_5.954363	168954	168969	ATCGCC	15	+	2	ATCGCC
NODE_1_length_720101_cov_5.954363	169833	169846	AACGGG	13	-	2	CCGTTC
NODE_1_length_720101_cov_5.954363	170860	170873	AGGGGC	13	-	2	CCTGCC
NODE_1_length_720101_cov_5.954363	171330	171342	AAAGGC	12	+	2	GCAAAG
NODE_1_length_720101_cov_5.954363	175429	175443	AACGGT	14	+	2	ACGGTA
NODE_1_length_720101_cov_5.954363	178550	178562	AAGGAT	12	+	2	ATAAGG
NODE_1_length_720101_cov_5.954363	179370	179382	ACGGAT	12	+	2	CGGATA
NODE_1_length_720101_cov_5.954363	181586	181601	AAAGGG	15	-	2	TTTCCC
NODE_1_length_720101_cov_5.954363	181704	181716	ACCCGT	12	+	2	TACCCG
NODE_1_length_720101_cov_5.954363	181725	181737	ACCGGT	12	+	2	GTACCG
NODE_1_length_720101_cov_5.954363	182208	182220	AAACGT	12	-	2	GTTTAC
NODE_1_length_720101_cov_5.954363	182492	182504	ACATCC	12	-	2	GTGGAT
NODE_1_length_720101_cov_5.954363	183515	183527	ACCCAT	12	-	2	TATGGG
NODE_1_length_720101_cov_5.954363	184171	184183	AGC	12	+	4	GCA
NODE_1_length_720101_cov_5.954363	185129	185142	AAACGG	13	-	2	CGTTTC
NODE_1_length_720101_cov_5.954363	186136	186149	AAAAAC	13	+	2	AAAAAC
NODE_1_length_720101_cov_5.954363	187109	187121	AGGCCG	12	-	2	CTCGGC
NODE_1_length_720101_cov_5.954363	189800	189814	AAGTAT	14	+	2	AAGTAT
NODE_1_length_720101_cov_5.954363	191426	191438	ACAGCT	12	+	2	AGCTAC
NODE_1_length_720101_cov_5.954363	191728	191740	AAGTGG	12	+	2	GGAAGT
NODE_1_length_720101_cov_5.954363	197135	197148	AGGCGC	13	-	2	CGCCTG
NODE_1_length_720101_cov_5.954363	199119	199131	AAAAAT	12	-	2	TTTTTA
NODE_1_length_720101_cov_5.954363	200601	200613	AATGGC	12	-	2	TTGCCA
NODE_1_length_720101_cov_5.954363	203251	203263	AAG	12	+	4	AAG
NODE_1_length_720101_cov_5.954363	207413	207425	AGGCCC	12	-	2	CCTGGG
NODE_1_length_720101_cov_5.954363	208549	208561	ACCCGT	12	-	2	CGGGTA
NODE_1_length_720101_cov_5.954363	209299	209311	AAAGGT	12	-	2	ACCTTT
NODE_1_length_720101_cov_5.954363	209347	209359	AAAAAT	12	-	2	TATTTT
NODE_1_length_720101_cov_5.954363	209819	209833	AAGATC	14	-	2	TTGATC
NODE_1_length_720101_cov_5.954363	209933	209945	AAACCG	12	+	2	CCGAAA
NODE_1_length_720101_cov_5.954363	210011	210023	CCG	12	+	4	CCG
NODE_1_length_720101_cov_5.954363	210993	211006	AGGGCC	13	-	2	CCTGGC
NODE_1_length_720101_cov_5.954363	212441	212456	ACCGAT	15	-	2	TCGGTA
NODE_1_length_720101_cov_5.954363	213590	213602	AGATCG	12	+	2	GATCGA
NODE_1_length_720101_cov_5.954363	214052	214064	AAAGGC	12	+	2	GGCAAA
NODE_1_length_720101_cov_5.954363	219412	219424	AACTGG	12	+	2	AACTGG
NODE_1_length_720101_cov_5.954363	219447	219459	ACCCCT	12	+	2	CCCTAC
NODE_1_length_720101_cov_5.954363	219865	219877	ACAGGT	12	+	2	CAGGTA
NODE_1_length_720101_cov_5.954363	222185	222198	AGC	13	-	4	CTG
NODE_1_length_720101_cov_5.954363	226631	226644	AAAAAT	13	-	2	TTTTAT
NODE_1_length_720101_cov_5.954363	226947	226959	AATGGC	12	+	2	GGCAAT
NODE_1_length_720101_cov_5.954363	228425	228437	AGGGGC	12	+	2	GCAGGG
NODE_1_length_720101_cov_5.954363	229616	229628	AAGCCG	12	-	2	GGCTTC
NODE_1_length_720101_cov_5.954363	234306	234319	ACAGCG	13	-	2	GTCGCT
NODE_1_length_720101_cov_5.954363	235962	235974	ACCGGC	12	+	2	ACCGGC
NODE_1_length_720101_cov_5.954363	236415	236427	ACCAGG	12	-	2	TGGTCC
NODE_1_length_720101_cov_5.954363	238775	238787	ACAGGT	12	+	2	TACAGG
NODE_1_length_720101_cov_5.954363	239160	239174	ACGGC	14	+	2	CGGCA
NODE_1_length_720101_cov_5.954363	244112	244124	AACGGC	12	+	2	GCAACG
NODE_1_length_720101_cov_5.954363	245230	245242	CCCCGG	12	-	2	GGGCCG
NODE_1_length_720101_cov_5.954363	247402	247414	CCGCGG	12	+	2	GCGGCC
NODE_1_length_720101_cov_5.954363	247725	247738	ACCAGT	13	+	2	GTACCA
NODE_1_length_720101_cov_5.954363	249735	249747	AGCCGC	12	+	2	CCGCAG
NODE_1_length_720101_cov_5.954363	252389	252401	AACCTG	12	-	2	TTCAGG
NODE_1_length_720101_cov_5.954363	253043	253055	AACGGT	12	+	2	CGGTAA
NODE_1_length_720101_cov_5.954363	255947	255959	AGGCGC	12	+	2	CAGGCG
NODE_1_length_720101_cov_5.954363	256339	256352	AGCATC	13	+	2	CATCAG
NODE_1_length_720101_cov_5.954363	257909	257921	ACCGAT	12	+	2	CGATAC
NODE_1_length_720101_cov_5.954363	258074	258086	AGGCCC	12	+	2	CCAGGC
NODE_1_length_720101_cov_5.954363	259292	259304	AAAAAG	12	+	2	AAAAAG
NODE_1_length_720101_cov_5.954363	261414	261427	AAGATC	13	-	2	CTTGAT
NODE_1_length_720101_cov_5.954363	261575	261587	AACCGT	12	+	2	AACCGT
NODE_1_length_720101_cov_5.954363	261663	261679	AACCAG	16	-	2	GTTCTG
NODE_1_length_720101_cov_5.954363	261700	261713	AACCAG	13	-	2	TTCTGG
NODE_1_length_720101_cov_5.954363	261726	261742	AACCAG	16	-	2	CTGGTT
NODE_1_length_720101_cov_5.954363	264421	264433	ACGGCG	12	+	2	CGGCGA
NODE_1_length_720101_cov_5.954363	265145	265157	ACTGGC	12	+	2	GCACTG
NODE_1_length_720101_cov_5.954363	265655	265667	AGCATC	12	-	2	CTGATG
NODE_1_length_720101_cov_5.954363	267005	267017	AAAGGG	12	-	2	CCTTTC
NODE_1_length_720101_cov_5.954363	267087	267099	ACATCC	12	-	2	TGTGGA
NODE_1_length_720101_cov_5.954363	270744	270756	AATGGC	12	+	2	AATGGC
NODE_1_length_720101_cov_5.954363	274921	274933	AAACTT	12	-	2	AAGTTT
NODE_1_length_720101_cov_5.954363	276332	276352	AGGATC	20	+	3	ATCAGG
NODE_1_length_720101_cov_5.954363	279694	279706	ACCCTC	12	+	2	TCACCC
NODE_1_length_720101_cov_5.954363	280301	280313	AAACCG	12	+	2	CGAAAC
NODE_1_length_720101_cov_5.954363	280918	280930	ACCGCG	12	+	2	GCGACC
NODE_1_length_720101_cov_5.954363	287818	287830	AATATG	12	+	2	AATATG
NODE_1_length_720101_cov_5.954363	289905	289917	AGC	12	-	4	CTG
NODE_1_length_720101_cov_5.954363	290072	290084	AGGGGC	12	+	2	GGCAGG
NODE_1_length_720101_cov_5.954363	291237	291250	AACCGG	13	-	2	TTCCGG
NODE_1_length_720101_cov_5.954363	291283	291297	ACGATC	14	+	2	CACGAT
NODE_1_length_720101_cov_5.954363	293441	293453	AATAGG	12	+	2	GAATAG
NODE_1_length_720101_cov_5.954363	295127	295139	AAACCG	12	+	2	CCGAAA
NODE_1_length_720101_cov_5.954363	296810	296823	AACGG	13	-	2	TTCCG
NODE_1_length_720101_cov_5.954363	300738	300750	AGCGGC	12	-	2	TGCCGC
NODE_1_length_720101_cov_5.954363	300916	300928	AAGCTG	12	-	2	CAGCTT
NODE_1_length_720101_cov_5.954363	307232	307244	AAAAAG	12	-	2	TTCTTT
NODE_1_length_720101_cov_5.954363	309445	309459	ACCTGG	14	+	2	ACCTGG
NODE_1_length_720101_cov_5.954363	310658	310670	ATCGGC	12	+	2	TCGGCA
NODE_1_length_720101_cov_5.954363	316501	316513	AGGCCG	12	-	2	GGCCTC
NODE_1_length_720101_cov_5.954363	318683	318696	CCGG	13	+	3	CCGG
NODE_1_length_720101_cov_5.954363	320024	320036	AAGAGC	12	+	2	AGAGCA
NODE_1_length_720101_cov_5.954363	320408	320420	AAAAT	12	+	2	AAAAT
NODE_1_length_720101_cov_5.954363	322820	322832	ACGGGG	12	-	2	TCCCCG
NODE_1_length_720101_cov_5.954363	324133	324146	AACAGG	13	+	2	ACAGGA
NODE_1_length_720101_cov_5.954363	326320	326332	AACCGT	12	-	2	TTACGG
NODE_1_length_720101_cov_5.954363	328008	328020	ATC	12	-	4	TGA
NODE_1_length_720101_cov_5.954363	328882	328894	AAAGTG	12	-	2	CACTTT
NODE_1_length_720101_cov_5.954363	329159	329171	AAAGGT	12	-	2	TTTACC
NODE_1_length_720101_cov_5.954363	331044	331056	AAGACC	12	+	2	AAGACC
NODE_1_length_720101_cov_5.954363	332061	332073	ACCGAT	12	-	2	GGTATC
NODE_1_length_720101_cov_5.954363	332643	332656	AAGATC	13	+	2	AAGATC
NODE_1_length_720101_cov_5.954363	332701	332713	AGGCGC	12	-	2	GCCTGC
NODE_1_length_720101_cov_5.954363	334749	334762	AGGGGC	13	-	2	CTGCCC
NODE_1_length_720101_cov_5.954363	336109	336121	AAAAAG	12	-	2	TTCTTT
NODE_1_length_720101_cov_5.954363	337504	337516	ACCCGT	12	-	2	GGGTAC
NODE_1_length_720101_cov_5.954363	341319	341335	ACGGGC	16	-	2	TGCCCG
NODE_1_length_720101_cov_5.954363	341926	341938	AGGCGG	12	-	2	CCTCCG
NODE_1_length_720101_cov_5.954363	345003	345016	AGGGCC	13	-	2	CTGGCC
NODE_1_length_720101_cov_5.954363	346866	346878	ATCATG	12	+	2	TCATGA
NODE_1_length_720101_cov_5.954363	347364	347378	AAAAT	14	+	2	AATAA
NODE_1_length_720101_cov_5.954363	350733	350745	AAAAG	12	+	2	AAAGA
NODE_1_length_720101_cov_5.954363	351289	351302	AGCCTG	13	+	2	CCTGAG
NODE_1_length_720101_cov_5.954363	352169	352182	AGGGCC	13	+	2	AGGGCC
NODE_1_length_720101_cov_5.954363	355146	355158	ACAT	12	-	3	TGTA
NODE_1_length_720101_cov_5.954363	356229	356242	ACAGGT	13	-	2	TACCTG
NODE_1_length_720101_cov_5.954363	356654	356666	AAGGCG	12	+	2	CGAAGG
NODE_1_length_720101_cov_5.954363	357213	357227	AAGCCG	14	-	2	CTTCGG
NODE_1_length_720101_cov_5.954363	357847	357860	AGATGC	13	+	2	GATGCA
NODE_1_length_720101_cov_5.954363	358329	358342	AGCATG	13	-	2	TGCTCA
NODE_1_length_720101_cov_5.954363	360335	360347	AAAAGG	12	-	2	CCTTTT
NODE_1_length_720101_cov_5.954363	360496	360508	AGGGGC	12	+	2	GGCAGG
NODE_1_length_720101_cov_5.954363	362377	362390	ACGTAG	13	+	2	GACGTA
NODE_1_length_720101_cov_5.954363	363466	363478	AGCATG	12	+	2	GCATGA
NODE_1_length_720101_cov_5.954363	364404	364417	AAAGCC	13	+	2	GCCAAA
NODE_1_length_720101_cov_5.954363	366919	366932	AAATGT	13	+	2	ATGTAA
NODE_1_length_720101_cov_5.954363	367310	367322	CCCGG	12	+	2	CCGGC
NODE_1_length_720101_cov_5.954363	368745	368759	AACAGG	14	+	2	GAACAG
NODE_1_length_720101_cov_5.954363	369285	369301	AATGGC	16	+	2	GGCAAT
NODE_1_length_720101_cov_5.954363	372021	372033	AACCGG	12	-	2	GTTCCG
NODE_1_length_720101_cov_5.954363	375751	375763	AACCTC	12	+	2	ACCTCA
NODE_1_length_720101_cov_5.954363	375987	376000	AAAAAG	13	+	2	AAAAAG
NODE_1_length_720101_cov_5.954363	378918	378930	AGCCCC	12	+	2	CCCAGC
NODE_1_length_720101_cov_5.954363	379739	379751	AAGAGT	12	+	2	GTAAGA
NODE_1_length_720101_cov_5.954363	380671	380684	AAAGC	13	+	2	GCAAA
NODE_1_length_720101_cov_5.954363	381956	381968	CCCGCG	12	-	2	GCGGGC
NODE_1_length_720101_cov_5.954363	384114	384126	AAATGT	12	-	2	TACATT
NODE_1_length_720101_cov_5.954363	389305	389319	AGGGCC	14	-	2	GCCCTG
NODE_1_length_720101_cov_5.954363	392726	392739	AGGGCC	13	-	2	GGCCCT
NODE_1_length_720101_cov_5.954363	392923	392935	ATGCCC	12	+	2	ATGCCC
NODE_1_length_720101_cov_5.954363	394092	394105	ACCGGC	13	-	2	GTGCCG
NODE_1_length_720101_cov_5.954363	394308	394321	AGCGGC	13	+	2	GCAGCG
NODE_1_length_720101_cov_5.954363	394487	394499	ACCCAG	12	+	2	CAGACC
NODE_1_length_720101_cov_5.954363	399104	399116	AAAAAG	12	-	2	TCTTTT
NODE_1_length_720101_cov_5.954363	400259	400271	AGGCC	12	-	2	CCTGG
NODE_1_length_720101_cov_5.954363	402351	402363	AACAGG	12	-	2	TCCTGT
NODE_1_length_720101_cov_5.954363	402698	402710	AAGCGT	12	-	2	TACGCT
NODE_1_length_720101_cov_5.954363	412258	412270	AACCTG	12	-	2	GTTCAG
NODE_1_length_720101_cov_5.954363	413600	413612	ATGCCC	12	-	2	TGGGCA
NODE_1_length_720101_cov_5.954363	414119	414134	AGGCAT	15	-	2	GCCTAT
NODE_1_length_720101_cov_5.954363	415175	415187	ACGATC	12	+	2	ACGATC
NODE_1_length_720101_cov_5.954363	416368	416380	ACCCGG	12	+	2	ACCCGG
NODE_1_length_720101_cov_5.954363	416451	416464	AGGC	13	+	3	GCAG
NODE_1_length_720101_cov_5.954363	416923	416935	ACCCGG	12	+	2	ACCCGG
NODE_1_length_720101_cov_5.954363	417202	417214	ACCCGG	12	+	2	ACCCGG
NODE_1_length_720101_cov_5.954363	417285	417298	AGGC	13	+	3	GCAG
NODE_1_length_720101_cov_5.954363	417646	417658	AGGGGC	12	+	2	GCAGGG
NODE_1_length_720101_cov_5.954363	417840	417853	AGGC	13	+	3	GCAG
NODE_1_length_720101_cov_5.954363	418204	418216	AGGGGC	12	+	2	GCAGGG
NODE_1_length_720101_cov_5.954363	418312	418324	ACCCGG	12	+	2	ACCCGG
NODE_1_length_720101_cov_5.954363	418896	418910	ACCGGC	14	-	2	TGCCGG
NODE_1_length_720101_cov_5.954363	419450	419462	ACCGGC	12	-	2	CCGGTG
NODE_1_length_720101_cov_5.954363	419497	419509	AGGC	12	+	3	CAGG
NODE_1_length_720101_cov_5.954363	419776	419788	AGGC	12	+	3	CAGG
NODE_1_length_720101_cov_5.954363	419859	419872	AGGGGC	13	+	2	GGCAGG
NODE_1_length_720101_cov_5.954363	420005	420017	ACCGGC	12	-	2	CCGGTG
NODE_1_length_720101_cov_5.954363	420688	420700	ACAGGG	12	+	2	ACAGGG
NODE_1_length_720101_cov_5.954363	421075	421087	ACCCGG	12	+	2	ACCCGG
NODE_1_length_720101_cov_5.954363	421821	421834	AACGGT	13	-	2	CCGTTA
NODE_1_length_720101_cov_5.954363	423219	423231	ACCTAT	12	-	2	AGGTAT
NODE_1_length_720101_cov_5.954363	424663	424676	AAAT	13	+	3	ATAA
NODE_1_length_720101_cov_5.954363	425775	425787	AGC	12	+	4	CAG
NODE_1_length_720101_cov_5.954363	425898	425910	AAGGGT	12	-	2	TACCCT
NODE_1_length_720101_cov_5.954363	426935	426947	AAAGG	12	-	2	TTTCC
NODE_1_length_720101_cov_5.954363	428084	428097	AACGGT	13	-	2	CCGTTA
NODE_1_length_720101_cov_5.954363	429140	429156	ACCCAT	16	-	2	TGGGTA
NODE_1_length_720101_cov_5.954363	434044	434056	AAACTG	12	-	2	TCAGTT
NODE_1_length_720101_cov_5.954363	434363	434376	AGGCCC	13	+	2	GCCCAG
NODE_1_length_720101_cov_5.954363	434633	434645	AAACT	12	-	2	GTTTA
NODE_1_length_720101_cov_5.954363	435312	435324	ACCGGC	12	+	2	ACCGGC
NODE_1_length_720101_cov_5.954363	437076	437088	ACCACT	12	+	2	TACCAC
NODE_1_length_720101_cov_5.954363	437205	437218	AACCTG	13	-	2	GTTCAG
NODE_1_length_720101_cov_5.954363	437276	437288	AACGGT	12	-	2	TTACCG
NODE_1_length_720101_cov_5.954363	437691	437704	AACCTG	13	-	2	GTTCAG
NODE_1_length_720101_cov_5.954363	437762	437776	AACGGT	14	-	2	TTACCG
NODE_1_length_720101_cov_5.954363	438005	438019	AACGGT	14	-	2	TTACCG
NODE_1_length_720101_cov_5.954363	438420	438433	AACCTG	13	-	2	GTTCAG
NODE_1_length_720101_cov_5.954363	438491	438505	AACGGT	14	-	2	TTACCG
NODE_1_length_720101_cov_5.954363	438734	438748	AACGGT	14	-	2	TTACCG
NODE_1_length_720101_cov_5.954363	439046	439059	AGC	13	-	4	CTG
NODE_1_length_720101_cov_5.954363	439149	439162	AACCTG	13	-	2	GTTCAG
NODE_1_length_720101_cov_5.954363	440438	440453	AACGGC	15	-	2	CGTTGC
NODE_1_length_720101_cov_5.954363	446016	446030	AAGCCG	14	+	2	GCCGAA
NODE_1_length_720101_cov_5.954363	446155	446167	AACCGT	12	+	2	CCGTAA
NODE_1_length_720101_cov_5.954363	446355	446370	AACGGT	15	-	2	ACCGTT
NODE_1_length_720101_cov_5.954363	448173	448187	AACCGG	14	+	2	CCGGAA
NODE_1_length_720101_cov_5.954363	451231	451244	AATCTG	13	+	2	ATCTGA
NODE_1_length_720101_cov_5.954363	452216	452228	AAAAAG	12	-	2	TCTTTT
NODE_1_length_720101_cov_5.954363	452778	452790	ACTGCC	12	+	2	GCCACT
NODE_1_length_720101_cov_5.954363	455395	455407	AAAGAG	12	-	2	TCTCTT
NODE_1_length_720101_cov_5.954363	455703	455715	AGGGC	12	-	2	CTGCC
NODE_1_length_720101_cov_5.954363	456132	456144	ACAGGT	12	+	2	TACAGG
NODE_1_length_720101_cov_5.954363	457035	457048	AAACAG	13	+	2	AACAGA
NODE_1_length_720101_cov_5.954363	457134	457148	AACCTG	14	+	2	ACCTGA
NODE_1_length_720101_cov_5.954363	457894	457907	AACGGC	13	+	2	CAACGG
NODE_1_length_720101_cov_5.954363	458436	458448	ACCTGG	12	+	2	ACCTGG
NODE_1_length_720101_cov_5.954363	463870	463887	AAACCG	17	+	2	CCGAAA
NODE_1_length_720101_cov_5.954363	465079	465093	AACAGC	14	-	2	GCTGTT
NODE_1_length_720101_cov_5.954363	465469	465481	AGCTCC	12	+	2	CAGCTC
NODE_1_length_720101_cov_5.954363	468285	468297	AGCCC	12	+	2	GCCCA
NODE_1_length_720101_cov_5.954363	468355	468367	ACCGGG	12	-	2	GTCCCG
NODE_1_length_720101_cov_5.954363	469795	469807	AACGGT	12	-	2	GTTACC
NODE_1_length_720101_cov_5.954363	470216	470228	AACGGT	12	-	2	TTACCG
NODE_1_length_720101_cov_5.954363	470394	470407	AAGCGT	13	+	2	AAGCGT
NODE_1_length_720101_cov_5.954363	470471	470483	AACGGT	12	-	2	TTACCG
NODE_1_length_720101_cov_5.954363	470649	470662	AAGCGT	13	+	2	AAGCGT
NODE_1_length_720101_cov_5.954363	470981	470993	AACGGT	12	-	2	TTACCG
NODE_1_length_720101_cov_5.954363	471159	471171	AAGCGT	12	+	2	AAGCGT
NODE_1_length_720101_cov_5.954363	471236	471249	AACGGT	13	-	2	TTACCG
NODE_1_length_720101_cov_5.954363	472035	472047	AGATGC	12	-	2	TGCATC
NODE_1_length_720101_cov_5.954363	473180	473192	AATCCC	12	-	2	ATTGGG
NODE_1_length_720101_cov_5.954363	474145	474159	ACACC	14	+	2	ACCAC
NODE_1_length_720101_cov_5.954363	474462	474475	AGGCGC	13	+	2	CGCAGG
NODE_1_length_720101_cov_5.954363	474803	474815	AACAGC	12	-	2	GCTGTT
NODE_1_length_720101_cov_5.954363	476088	476100	AACGGT	12	-	2	ACCGTT
NODE_1_length_720101_cov_5.954363	476774	476786	AAGCGT	12	+	2	AAGCGT
NODE_1_length_720101_cov_5.954363	479488	479500	AACTCT	12	-	2	TTAGAG
NODE_1_length_720101_cov_5.954363	479913	479925	AACCCG	12	-	2	TCGGGT
NODE_1_length_720101_cov_5.954363	481373	481385	ACCAGT	12	-	2	CTGGTA
NODE_1_length_720101_cov_5.954363	483919	483931	ACC	12	-	4	TGG
NODE_1_length_720101_cov_5.954363	484235	484247	ACAGCC	12	+	2	ACAGCC
NODE_1_length_720101_cov_5.954363	484307	484319	ACCTGG	12	+	2	CCTGGA
NODE_1_length_720101_cov_5.954363	484733	484745	AATCTC	12	-	2	AGATTG
NODE_1_length_720101_cov_5.954363	488682	488694	ATCGGC	12	+	2	CGGCAT
NODE_1_length_720101_cov_5.954363	489973	489985	ACATAT	12	+	2	TACATA
NODE_1_length_720101_cov_5.954363	490707	490719	AAAAGG	12	-	2	CCTTTT
NODE_1_length_720101_cov_5.954363	492782	492794	AGCATC	12	-	2	ATGCTG
NODE_1_length_720101_cov_5.954363	492982	492994	ACCGGT	12	+	2	TACCGG
NODE_1_length_720101_cov_5.954363	495707	495719	AGGATC	12	+	2	GGATCA
NODE_1_length_720101_cov_5.954363	495756	495768	AATACG	12	-	2	TTCGTA
NODE_1_length_720101_cov_5.954363	496100	496112	AAGGGT	12	+	2	TAAGGG
NODE_1_length_720101_cov_5.954363	502381	502393	AGC	12	+	4	CAG
NODE_1_length_720101_cov_5.954363	503355	503367	AAAAAG	12	-	2	TCTTTT
NODE_1_length_720101_cov_5.954363	504502	504514	AGCCTC	12	+	2	AGCCTC
NODE_1_length_720101_cov_5.954363	504729	504741	AGCCCG	12	-	2	CTCGGG
NODE_1_length_720101_cov_5.954363	508675	508687	AAAGAT	12	+	2	AAAGAT
NODE_1_length_720101_cov_5.954363	510044	510057	AAATTC	13	+	2	TCAAAT
NODE_1_length_720101_cov_5.954363	511293	511305	AATGGC	12	+	2	CAATGG
NODE_1_length_720101_cov_5.954363	513530	513542	AAAAAC	12	+	2	CAAAAA
NODE_1_length_720101_cov_5.954363	516687	516699	AAGGGT	12	-	2	TTACCC
NODE_1_length_720101_cov_5.954363	522964	522978	AAGGCC	14	-	2	TGGCCT
NODE_1_length_720101_cov_5.954363	523619	523632	AAGATC	13	-	2	TCTTGA
NODE_1_length_720101_cov_5.954363	523639	523652	AAAAAC	13	-	2	TTGTTT
NODE_1_length_720101_cov_5.954363	523753	523765	CCCGGG	12	+	2	GGCCCG
NODE_1_length_720101_cov_5.954363	523946	523960	ACAGGT	14	-	2	TACCTG
NODE_1_length_720101_cov_5.954363	526044	526056	ACCCTG	12	+	2	GACCCT
NODE_1_length_720101_cov_5.954363	526132	526145	ACCCTG	13	+	2	ACCCTG
NODE_1_length_720101_cov_5.954363	528155	528167	ACCGT	12	+	2	CCGTA
NODE_1_length_720101_cov_5.954363	528774	528786	ACCACG	12	+	2	CACGAC
NODE_1_length_720101_cov_5.954363	529196	529209	AACCGG	13	-	2	TCCGGT
NODE_1_length_720101_cov_5.954363	529585	529598	AATGC	13	-	2	ATTGC
NODE_1_length_720101_cov_5.954363	530021	530033	AAGGAG	12	+	2	GAAGGA
NODE_1_length_720101_cov_5.954363	530438	530450	AAATAG	12	+	2	GAAATA
NODE_1_length_720101_cov_5.954363	532276	532289	AAATAT	13	+	2	AAATAT
NODE_1_length_720101_cov_5.954363	535957	535969	AGATAT	12	+	2	AGATAT
NODE_1_length_720101_cov_5.954363	536871	536883	AACAAT	12	-	2	GTTATT
NODE_1_length_720101_cov_5.954363	537081	537093	ACAGGT	12	-	2	TACCTG
NODE_1_length_720101_cov_5.954363	540966	540978	AGGCCG	12	-	2	GGCCTC
NODE_1_length_720101_cov_5.954363	541142	541154	CCGG	12	+	3	CCGG
NODE_1_length_720101_cov_5.954363	541242	541256	AGC	14	-	4	GCT
NODE_1_length_720101_cov_5.954363	541819	541831	ACGGCT	12	-	2	GCCGTA
NODE_1_length_720101_cov_5.954363	542870	542882	AAGGCG	12	-	2	CTTCGC
NODE_1_length_720101_cov_5.954363	543637	543649	AATACG	12	-	2	TCGTAT
NODE_1_length_720101_cov_5.954363	544018	544030	ATCGGC	12	+	2	GCATCG
NODE_1_length_720101_cov_5.954363	544266	544279	AATCGT	13	+	2	GTAATC
NODE_1_length_720101_cov_5.954363	544704	544716	ACCGCT	12	-	2	GTAGCG
NODE_1_length_720101_cov_5.954363	545684	545696	ACAGCG	12	+	2	GCGACA
NODE_1_length_720101_cov_5.954363	549153	549167	AAAATC	14	+	2	ATCAAA
NODE_1_length_720101_cov_5.954363	549920	549933	AGCTGC	13	+	2	GCTGCA
NODE_1_length_720101_cov_5.954363	550854	550866	AATACG	12	-	2	CGTATT
NODE_1_length_720101_cov_5.954363	551424	551437	AACTGG	13	-	2	TCCAGT
NODE_1_length_720101_cov_5.954363	552300	552312	AATGCC	12	-	2	CATTGG
NODE_1_length_720101_cov_5.954363	555241	555253	AAACCG	12	-	2	GGTTTC
NODE_1_length_720101_cov_5.954363	556411	556423	AAGACC	12	-	2	GGTCTT
NODE_1_length_720101_cov_5.954363	556492	556504	ATCGGC	12	-	2	GCCGAT
NODE_1_length_720101_cov_5.954363	557541	557553	ACTGCG	12	+	2	ACTGCG
NODE_1_length_720101_cov_5.954363	557962	557975	AATTAC	13	-	2	GTAATT
NODE_1_length_720101_cov_5.954363	560124	560137	ACACAT	13	+	2	CATACA
NODE_1_length_720101_cov_5.954363	560568	560580	AAAGAC	12	+	2	CAAAGA
NODE_1_length_720101_cov_5.954363	563799	563811	AAC	12	+	4	AAC
NODE_1_length_720101_cov_5.954363	563860	563872	AATGGT	12	-	2	TTACCA
NODE_1_length_720101_cov_5.954363	564612	564625	ACCATC	13	+	2	ACCATC
NODE_1_length_720101_cov_5.954363	566382	566394	ACCATC	12	+	2	CCATCA
NODE_1_length_720101_cov_5.954363	566955	566968	AAAATG	13	-	2	TTTTCA
NODE_1_length_720101_cov_5.954363	567160	567172	AGCCCG	12	-	2	TCGGGC
NODE_1_length_720101_cov_5.954363	567233	567245	AAATCG	12	+	2	CGAAAT
NODE_1_length_720101_cov_5.954363	568291	568303	ACCAGC	12	-	2	TGCTGG
NODE_1_length_720101_cov_5.954363	568332	568347	ACCAGC	15	-	2	GTGCTG
NODE_1_length_720101_cov_5.954363	568889	568901	AACGGT	12	-	2	TTACCG
NODE_1_length_720101_cov_5.954363	569691	569703	AAT	12	-	4	TAT
NODE_1_length_720101_cov_5.954363	571197	571211	AAGTAC	14	+	2	AAGTAC
NODE_1_length_720101_cov_5.954363	572433	572447	AAGCCT	14	+	2	AAGCCT
NODE_1_length_720101_cov_5.954363	573748	573760	ACCATG	12	+	2	CCATGA
NODE_1_length_720101_cov_5.954363	573936	573949	ACCTAT	13	+	2	CCTATA
NODE_1_length_720101_cov_5.954363	574762	574774	AATCGT	12	+	2	TAATCG
NODE_1_length_720101_cov_5.954363	577039	577051	AAGGCG	12	-	2	GCCTTC
NODE_1_length_720101_cov_5.954363	577680	577693	AAAGG	13	-	2	TTTCC
NODE_1_length_720101_cov_5.954363	578471	578484	ACCGGC	13	-	2	TGCCGG
NODE_1_length_720101_cov_5.954363	579826	579838	AACGGT	12	+	2	CGGTAA
NODE_1_length_720101_cov_5.954363	584559	584571	AGCCAT	12	-	2	GGCTAT
NODE_1_length_720101_cov_5.954363	585306	585318	AGGCAT	12	-	2	ATGCCT
NODE_1_length_720101_cov_5.954363	586330	586344	AAAAAG	14	+	2	AAAAAG
NODE_1_length_720101_cov_5.954363	586962	586975	ACAGGC	13	+	2	GGCACA
NODE_1_length_720101_cov_5.954363	589376	589388	ACC	12	+	4	ACC
NODE_1_length_720101_cov_5.954363	589517	589529	AAACTC	12	+	2	CTCAAA
NODE_1_length_720101_cov_5.954363	589734	589746	AATGAT	12	-	2	TCATTA
NODE_1_length_720101_cov_5.954363	589845	589858	AAGCGT	13	-	2	TTACGC
NODE_1_length_720101_cov_5.954363	590668	590680	ACGCGT	12	+	2	CGTACG
NODE_1_length_720101_cov_5.954363	592773	592785	AAAGCG	12	+	2	AGCGAA
NODE_1_length_720101_cov_5.954363	596003	596015	AAAT	12	-	3	TTTA
NODE_1_length_720101_cov_5.954363	596027	596039	ACCTGG	12	-	2	TCCAGG
NODE_1_length_720101_cov_5.954363	599755	599768	AAAAAG	13	+	2	AAAAAG
NODE_1_length_720101_cov_5.954363	600589	600603	ACCCGC	14	+	2	GCACCC
NODE_1_length_720101_cov_5.954363	601424	601436	ACTATG	12	+	2	CTATGA
NODE_1_length_720101_cov_5.954363	604603	604616	AGGCCC	13	-	2	GGCCTG
NODE_1_length_720101_cov_5.954363	607428	607440	AAATAG	12	-	2	TTCTAT
NODE_1_length_720101_cov_5.954363	610350	610362	AGCGGC	12	-	2	TGCCGC
NODE_1_length_720101_cov_5.954363	613795	613807	AAGGCC	12	+	2	GCCAAG
NODE_1_length_720101_cov_5.954363	615227	615239	AAAAGT	12	-	2	TTTTAC
NODE_1_length_720101_cov_5.954363	616057	616069	AACTGT	12	-	2	CAGTTA
NODE_1_length_720101_cov_5.954363	619036	619049	AAGCAG	13	-	2	TGCTTC
NODE_1_length_720101_cov_5.954363	621755	621767	ACAGGT	12	-	2	TACCTG
NODE_1_length_720101_cov_5.954363	624646	624658	AGCCGG	12	+	2	GGAGCC
NODE_1_length_720101_cov_5.954363	625447	625459	AGATCG	12	+	2	GAGATC
NODE_1_length_720101_cov_5.954363	625582	625594	AACTGG	12	+	2	CTGGAA
NODE_1_length_720101_cov_5.954363	625701	625713	ACCGGC	12	-	2	GCCGGT
NODE_1_length_720101_cov_5.954363	633081	633093	AGCGGC	12	+	2	AGCGGC
NODE_1_length_720101_cov_5.954363	633509	633521	AAGGG	12	-	2	CCCTT
NODE_1_length_720101_cov_5.954363	634101	634114	ACTGAT	13	+	2	GATACT
NODE_1_length_720101_cov_5.954363	634238	634251	AAAT	13	-	3	TATT
NODE_1_length_720101_cov_5.954363	634299	634311	AACAGG	12	-	2	CCTGTT
NODE_1_length_720101_cov_5.954363	635566	635579	AAAATG	13	+	2	AATGAA
NODE_1_length_720101_cov_5.954363	636341	636353	AGCAGG	12	+	2	GAGCAG
NODE_1_length_720101_cov_5.954363	637375	637390	ACCGTC	15	-	2	ACGGTG
NODE_1_length_720101_cov_5.954363	637564	637576	ACCTGC	12	-	2	GTGCAG
NODE_1_length_720101_cov_5.954363	638556	638569	ACCTGG	13	-	2	CCAGGT
NODE_1_length_720101_cov_5.954363	640668	640680	ACCGGT	12	+	2	CCGGTA
NODE_1_length_720101_cov_5.954363	641604	641619	ACCGAT	15	+	2	ACCGAT
NODE_1_length_720101_cov_5.954363	641999	642011	AAGGGC	12	-	2	CCTTGC
NODE_1_length_720101_cov_5.954363	645818	645830	AACAGC	12	+	2	CAGCAA
NODE_1_length_720101_cov_5.954363	649535	649547	AAACAG	12	+	2	CAGAAA
NODE_1_length_720101_cov_5.954363	651497	651509	AAAGGT	12	-	2	CCTTTA
NODE_1_length_720101_cov_5.954363	654061	654073	AAAAAC	12	-	2	GTTTTT
NODE_1_length_720101_cov_5.954363	655577	655589	AAAGGC	12	+	2	GGCAAA
NODE_1_length_720101_cov_5.954363	656443	656455	ACAGCG	12	-	2	CGCTGT
NODE_1_length_720101_cov_5.954363	657365	657378	ACATGG	13	-	2	CATGTC
NODE_1_length_720101_cov_5.954363	657707	657720	AATACC	13	-	2	GGTATT
NODE_1_length_720101_cov_5.954363	657788	657800	AGCGGC	12	-	2	CTGCCG
NODE_1_length_720101_cov_5.954363	659492	659504	ACGGGC	12	-	2	GTGCCC
NODE_1_length_720101_cov_5.954363	660781	660793	AAAATT	12	+	2	TTAAAA
NODE_1_length_720101_cov_5.954363	669156	669168	AACGAG	12	-	2	CGTTCT
NODE_1_length_720101_cov_5.954363	669409	669421	ACCAT	12	-	2	GGTAT
NODE_1_length_720101_cov_5.954363	670098	670110	ACACGT	12	+	2	ACGTAC
NODE_1_length_720101_cov_5.954363	671176	671188	AACGGC	12	+	2	ACGGCA
NODE_1_length_720101_cov_5.954363	672161	672173	AGGGGG	12	-	2	CCCCCT
NODE_1_length_720101_cov_5.954363	674473	674487	ACCTGC	14	-	2	GGTGCA
NODE_1_length_720101_cov_5.954363	675271	675284	ATCGGC	13	+	2	CGGCAT
NODE_1_length_720101_cov_5.954363	677032	677044	AGGCGC	12	-	2	CTGCGC
NODE_1_length_720101_cov_5.954363	677707	677719	AGGATC	12	-	2	ATCCTG
NODE_1_length_720101_cov_5.954363	681817	681829	AACAGG	12	+	2	CAGGAA
NODE_1_length_720101_cov_5.954363	681826	681840	AAACTG	14	+	2	GAAACT
NODE_1_length_720101_cov_5.954363	682437	682449	AACTGG	12	+	2	GAACTG
NODE_1_length_720101_cov_5.954363	683384	683396	ACAGGT	12	+	2	ACAGGT
NODE_1_length_720101_cov_5.954363	690178	690191	ACCTGG	13	-	2	CAGGTC
NODE_1_length_720101_cov_5.954363	690393	690405	ACAGC	12	-	2	CTGTG
NODE_1_length_720101_cov_5.954363	690683	690695	AACCCG	12	+	2	CCCGAA
NODE_1_length_720101_cov_5.954363	691488	691500	ACAGGT	12	+	2	CAGGTA
NODE_1_length_720101_cov_5.954363	692189	692203	AACTGC	14	+	2	ACTGCA
NODE_1_length_720101_cov_5.954363	692375	692387	AAGAGG	12	+	2	AAGAGG
NODE_1_length_720101_cov_5.954363	692671	692683	ACCGAT	12	-	2	GTATCG
NODE_1_length_720101_cov_5.954363	692735	692747	ACCTGG	12	-	2	CCAGGT
NODE_1_length_720101_cov_5.954363	693969	693981	AACGGC	12	-	2	CCGTTG
NODE_1_length_720101_cov_5.954363	694171	694187	ACGTAT	16	+	2	TATACG
NODE_1_length_720101_cov_5.954363	695616	695628	AGCCCC	12	+	2	CCAGCC
NODE_1_length_720101_cov_5.954363	701090	701102	AAGCCG	12	+	2	GCCGAA
NODE_1_length_720101_cov_5.954363	702132	702144	AAATTC	12	+	2	TTCAAA
NODE_1_length_720101_cov_5.954363	706536	706548	AATATG	12	-	2	TTCATA
NODE_1_length_720101_cov_5.954363	707473	707485	AAGTAT	12	+	2	GTATAA
NODE_1_length_720101_cov_5.954363	712128	712142	AAAGAC	14	-	2	TTTGTC
NODE_1_length_720101_cov_5.954363	712724	712737	AAGAGG	13	-	2	CTCTTC
NODE_1_length_720101_cov_5.954363	713121	713133	CCGCG	12	+	2	GCGCC
NODE_1_length_720101_cov_5.954363	713385	713397	AAAAAC	12	+	2	AAACAA
NODE_1_length_720101_cov_5.954363	714640	714652	AATGGT	12	-	2	TACCAT
NODE_1_length_720101_cov_5.954363	716366	716379	AAGCCG	13	+	2	AGCCGA
NODE_2_length_606822_cov_8.253401	866	879	AACATC	13	+	2	ATCAAC
NODE_2_length_606822_cov_8.253401	1499	1511	AATGAG	12	-	2	TCTCAT
NODE_2_length_606822_cov_8.253401	2884	2896	AACATC	12	+	2	CAACAT
NODE_2_length_606822_cov_8.253401	7358	7371	AAAAG	13	+	2	AAAGA
NODE_2_length_606822_cov_8.253401	7876	7888	AAGAAT	12	+	2	TAAGAA
NODE_2_length_606822_cov_8.253401	9989	10001	AATGAC	12	+	2	GACAAT
NODE_2_length_606822_cov_8.253401	11291	11303	AAAAG	12	-	2	TTTTC
NODE_2_length_606822_cov_8.253401	15254	15267	AAAT	13	+	3	AAAT
NODE_2_length_606822_cov_8.253401	15544	15556	AAACAG	12	-	2	TGTTTC
NODE_2_length_606822_cov_8.253401	17222	17235	AAAGT	13	+	2	AAAGT
NODE_2_length_606822_cov_8.253401	17407	17419	AAAGGC	12	-	2	GCCTTT
NODE_2_length_606822_cov_8.253401	20724	20736	AGCATC	12	-	2	GATGCT
NODE_2_length_606822_cov_8.253401	22253	22266	AATCTG	13	+	2	AATCTG
NODE_2_length_606822_cov_8.253401	23893	23905	AATTC	12	-	2	ATTGA
NODE_2_length_606822_cov_8.253401	24607	24619	AATATG	12	+	2	TATGAA
NODE_2_length_606822_cov_8.253401	25760	25772	AATATT	12	+	2	ATATTA
NODE_2_length_606822_cov_8.253401	28668	28680	ATATC	12	-	2	TATGA
NODE_2_length_606822_cov_8.253401	33883	33895	AACC	12	+	3	AACC
NODE_2_length_606822_cov_8.253401	37337	37350	ACCGAT	13	+	2	GATACC
NODE_2_length_606822_cov_8.253401	40771	40783	AGCGAT	12	-	2	CTATCG
NODE_2_length_606822_cov_8.253401	41259	41271	AATCG	12	-	2	TTCGA
NODE_2_length_606822_cov_8.253401	43361	43373	AATGTC	12	+	2	TCAATG
NODE_2_length_606822_cov_8.253401	43836	43848	AAATG	12	+	2	AAATG
NODE_2_length_606822_cov_8.253401	44280	44292	AAAATC	12	-	2	TTTGAT
NODE_2_length_606822_cov_8.253401	46039	46051	AAATT	12	-	2	ATTTA
NODE_2_length_606822_cov_8.253401	47993	48005	AATAT	12	+	2	ATATA
NODE_2_length_606822_cov_8.253401	48176	48189	AAATTC	13	+	2	TTCAAA
NODE_2_length_606822_cov_8.253401	48438	48450	AAAATG	12	-	2	TTTTCA
NODE_2_length_606822_cov_8.253401	49322	49334	AAAGCT	12	+	2	AAAGCT
NODE_2_length_606822_cov_8.253401	50826	50838	AGCATC	12	+	2	AGCATC
NODE_2_length_606822_cov_8.253401	54700	54714	AAAAC	14	+	2	AAACA
NODE_2_length_606822_cov_8.253401	56349	56361	AATCGG	12	-	2	CGATTC
NODE_2_length_606822_cov_8.253401	57879	57894	ACTCTG	15	+	2	GACTCT
NODE_2_length_606822_cov_8.253401	60834	60847	ATCC	13	+	3	ATCC
NODE_2_length_606822_cov_8.253401	61533	61546	ATATC	13	-	2	ATATG
NODE_2_length_606822_cov_8.253401	62671	62683	AAATTG	12	-	2	TTTCAA
NODE_2_length_606822_cov_8.253401	63459	63471	AACGGC	12	-	2	TGCCGT
NODE_2_length_606822_cov_8.253401	64344	64356	AAAATC	12	+	2	AATCAA
NODE_2_length_606822_cov_8.253401	65241	65253	AAGCTG	12	-	2	CTTCAG
NODE_2_length_606822_cov_8.253401	67977	67989	AAGATC	12	+	2	CAAGAT
NODE_2_length_606822_cov_8.253401	71047	71060	AAAAGC	13	-	2	TGCTTT
NODE_2_length_606822_cov_8.253401	71248	71260	AACATC	12	+	2	AACATC
NODE_2_length_606822_cov_8.253401	74589	74601	AAAATG	12	+	2	AAAATG
NODE_2_length_606822_cov_8.253401	75464	75476	AAATC	12	+	2	AATCA
NODE_2_length_606822_cov_8.253401	75532	75544	AGATGC	12	-	2	GCATCT
NODE_2_length_606822_cov_8.253401	79808	79820	AAAGCG	12	-	2	GCTTTC
NODE_2_length_606822_cov_8.253401	80132	80145	AAGGAC	13	-	2	TCCTTG
NODE_2_length_606822_cov_8.253401	80704	80716	AATT	12	+	3	ATTA
NODE_2_length_606822_cov_8.253401	86024	86036	AGCCTC	12	+	2	CCTCAG
NODE_2_length_606822_cov_8.253401	86262	86274	ACGTAG	12	+	2	GTAGAC
NODE_2_length_606822_cov_8.253401	86871	86883	AAATTG	12	-	2	TTCAAT
NODE_2_length_606822_cov_8.253401	87154	87166	AACCTC	12	+	2	ACCTCA
NODE_2_length_606822_cov_8.253401	88952	88964	ACCGCC	12	+	2	CCGCCA
NODE_2_length_606822_cov_8.253401	90196	90208	ACATCG	12	+	2	TCGACA
NODE_2_length_606822_cov_8.253401	92344	92356	AAGCT	12	+	2	TAAGC
NODE_2_length_606822_cov_8.253401	97502	97515	AAAATC	13	-	2	ATTTTG
NODE_2_length_606822_cov_8.253401	102889	102901	AAAAG	12	-	2	TCTTT
NODE_2_length_606822_cov_8.253401	103152	103164	AAATG	12	-	2	TTTCA
NODE_2_length_606822_cov_8.253401	110683	110696	ACTAT	13	+	2	ATACT
NODE_2_length_606822_cov_8.253401	113843	113855	AATTC	12	-	2	AATTG
NODE_2_length_606822_cov_8.253401	119353	119366	AATAC	13	-	2	TATTG
NODE_2_length_606822_cov_8.253401	119695	119708	ACCGAT	13	+	2	ACCGAT
NODE_2_length_606822_cov_8.253401	123041	123053	AATGTC	12	-	2	ATTGAC
NODE_2_length_606822_cov_8.253401	123292	123304	ACATAT	12	-	2	ATGTAT
NODE_2_length_606822_cov_8.253401	123317	123330	ATC	13	+	4	ATC
NODE_2_length_606822_cov_8.253401	124380	124392	AACTTC	12	+	2	TTCAAC
NODE_2_length_606822_cov_8.253401	128825	128838	AACTTC	13	+	2	AACTTC
NODE_2_length_606822_cov_8.253401	129802	129814	AAATGT	12	+	2	TAAATG
NODE_2_length_606822_cov_8.253401	130507	130519	ACCCGT	12	-	2	ACGGGT
NODE_2_length_606822_cov_8.253401	132153	132165	AACATC	12	+	2	TCAACA
NODE_2_length_606822_cov_8.253401	134923	134936	AAAGG	13	+	2	AAGGA
NODE_2_length_606822_cov_8.253401	136342	136354	AAAAAT	12	-	2	TATTTT
NODE_2_length_606822_cov_8.253401	136693	136705	AAAATG	12	-	2	TCATTT
NODE_2_length_606822_cov_8.253401	136948	136961	AATTC	13	+	2	ATTCA
NODE_2_length_606822_cov_8.253401	137433	137445	AATCAT	12	+	2	ATAATC
NODE_2_length_606822_cov_8.253401	137527	137539	AAAGC	12	+	2	AAAGC
NODE_2_length_606822_cov_8.253401	138164	138177	AAAATC	13	-	2	TGATTT
NODE_2_length_606822_cov_8.253401	141482	141495	AAGTAG	13	+	2	GAAGTA
NODE_2_length_606822_cov_8.253401	142415	142427	AATCTG	12	-	2	TCAGAT
NODE_2_length_606822_cov_8.253401	142465	142477	AAAACT	12	+	2	CTAAAA
NODE_2_length_606822_cov_8.253401	144465	144478	ACAGGG	13	-	2	CCTGTC
NODE_2_length_606822_cov_8.253401	145104	145118	ATCGGC	14	+	2	TCGGCA
NODE_2_length_606822_cov_8.253401	146178	146190	AGC	12	+	4	GCA
NODE_2_length_606822_cov_8.253401	150450	150462	AATGAC	12	+	2	CAATGA
NODE_2_length_606822_cov_8.253401	151654	151666	ATC	12	+	4	TCA
NODE_2_length_606822_cov_8.253401	152350	152362	AGCCGG	12	-	2	GGCTCC
NODE_2_length_606822_cov_8.253401	153663	153675	AACTTG	12	-	2	AGTTCA
NODE_2_length_606822_cov_8.253401	153688	153700	AGGATC	12	+	2	GATCAG
NODE_2_length_606822_cov_8.253401	155490	155502	CCG	12	+	4	CCG
NODE_2_length_606822_cov_8.253401	156500	156512	AAGATG	12	-	2	TCTTCA
NODE_2_length_606822_cov_8.253401	156877	156890	AAAAT	13	+	2	AAAAT
NODE_2_length_606822_cov_8.253401	157074	157087	AAGACC	13	+	2	ACCAAG
NODE_2_length_606822_cov_8.253401	158799	158811	AAGGCC	12	-	2	TTGGCC
NODE_2_length_606822_cov_8.253401	158982	158995	AGATGG	13	-	2	TCCATC
NODE_2_length_606822_cov_8.253401	159068	159080	AAAATC	12	+	2	ATCAAA
NODE_2_length_606822_cov_8.253401	159732	159744	AAAAAG	12	-	2	TTTTTC
NODE_2_length_606822_cov_8.253401	161667	161679	ACCATC	12	+	2	ATCACC
NODE_2_length_606822_cov_8.253401	162471	162483	AATGAT	12	-	2	TATCAT
NODE_2_length_606822_cov_8.253401	163201	163214	AAGATC	13	-	2	TCTTGA
NODE_2_length_606822_cov_8.253401	165326	165338	AAAGG	12	-	2	TTTCC
NODE_2_length_606822_cov_8.253401	167399	167412	AAAATC	13	+	2	ATCAAA
NODE_2_length_606822_cov_8.253401	167417	167431	AAAGTG	14	-	2	TTCACT
NODE_2_length_606822_cov_8.253401	169192	169205	AAG	13	+	4	AAG
NODE_2_length_606822_cov_8.253401	170770	170782	AAGAAT	12	+	2	AATAAG
NODE_2_length_606822_cov_8.253401	173851	173864	AAAAT	13	+	2	AAAAT
NODE_2_length_606822_cov_8.253401	177526	177538	AAGCGC	12	+	2	GCAAGC
NODE_2_length_606822_cov_8.253401	179089	179104	AAAAAG	15	-	2	TTTTCT
NODE_2_length_606822_cov_8.253401	179095	179108	AAAAG	13	-	2	TTTTC
NODE_2_length_606822_cov_8.253401	180162	180174	ACATCC	12	+	2	ACATCC
NODE_2_length_606822_cov_8.253401	180262	180274	AAGTG	12	-	2	TCACT
NODE_2_length_606822_cov_8.253401	181079	181091	ACGC	12	+	3	ACGC
NODE_2_length_606822_cov_8.253401	183211	183223	AAAAAG	12	-	2	TTTTTC
NODE_2_length_606822_cov_8.253401	183992	184005	AAAAGG	13	+	2	AGGAAA
NODE_2_length_606822_cov_8.253401	184384	184396	AAGGTG	12	+	2	TGAAGG
NODE_2_length_606822_cov_8.253401	184578	184590	AAATC	12	+	2	TCAAA
NODE_2_length_606822_cov_8.253401	186079	186092	AAGCTG	13	+	2	AAGCTG
NODE_2_length_606822_cov_8.253401	187578	187590	AAGCAG	12	-	2	TGCTTC
NODE_2_length_606822_cov_8.253401	187971	187983	ACCCAG	12	-	2	GGTCTG
NODE_2_length_606822_cov_8.253401	192135	192147	AGATGG	12	-	2	CTCCAT
NODE_2_length_606822_cov_8.253401	196892	196904	AAAAC	12	+	2	CAAAA
NODE_2_length_606822_cov_8.253401	197452	197464	AAGC	12	+	3	AGCA
NODE_2_length_606822_cov_8.253401	203376	203388	AGAT	12	+	3	TAGA
NODE_2_length_606822_cov_8.253401	203483	203495	ACGCAG	12	+	2	GCAGAC
NODE_2_length_606822_cov_8.253401	208393	208405	AAAAAT	12	+	2	AAATAA
NODE_2_length_606822_cov_8.253401	214497	214509	AAATTG	12	-	2	ATTTCA
NODE_2_length_606822_cov_8.253401	214990	215003	AAGATC	13	-	2	TCTTGA
NODE_2_length_606822_cov_8.253401	220163	220175	AAGGAG	12	-	2	TCCTTC
NODE_2_length_606822_cov_8.253401	221738	221751	AAAG	13	-	3	TCTT
NODE_2_length_606822_cov_8.253401	223968	223980	ATC	12	+	4	ATC
NODE_2_length_606822_cov_8.253401	230869	230881	ACACGC	12	-	2	GCGTGT
NODE_2_length_606822_cov_8.253401	234878	234891	AAATG	13	+	2	AAATG
NODE_2_length_606822_cov_8.253401	235850	235862	ACAGCT	12	-	2	TAGCTG
NODE_2_length_606822_cov_8.253401	237152	237165	AAATC	13	+	2	ATCAA
NODE_2_length_606822_cov_8.253401	237723	237735	ACAGAG	12	-	2	TCTCTG
NODE_2_length_606822_cov_8.253401	240521	240533	AGCATC	12	+	2	AGCATC
NODE_2_length_606822_cov_8.253401	240755	240768	ACACCT	13	-	2	TGTAGG
NODE_2_length_606822_cov_8.253401	241359	241371	AAAACC	12	-	2	GGTTTT
NODE_2_length_606822_cov_8.253401	244783	244795	AAAAAC	12	-	2	TTTGTT
NODE_2_length_606822_cov_8.253401	244921	244933	AATACC	12	+	2	CAATAC
NODE_2_length_606822_cov_8.253401	247636	247648	AATAG	12	+	2	TAGAA
NODE_2_length_606822_cov_8.253401	251579	251595	AAATAG	16	-	2	TTCTAT
NODE_2_length_606822_cov_8.253401	252778	252790	AATATC	12	-	2	TTGATA
NODE_2_length_606822_cov_8.253401	253692	253705	AGAGCT	13	-	2	TCTAGC
NODE_2_length_606822_cov_8.253401	255158	255171	AATTC	13	-	2	TGAAT
NODE_2_length_606822_cov_8.253401	259258	259275	ACCTAT	17	+	2	CTATAC
NODE_2_length_606822_cov_8.253401	260578	260590	AAGTAT	12	-	2	ATACTT
NODE_2_length_606822_cov_8.253401	261472	261485	AACAG	13	-	2	TGTTC
NODE_2_length_606822_cov_8.253401	263926	263938	AAAGAG	12	-	2	TTCTCT
NODE_2_length_606822_cov_8.253401	264076	264088	AAACCT	12	-	2	GGTTTA
NODE_2_length_606822_cov_8.253401	267111	267127	AAAATG	16	-	2	TTTCAT
NODE_2_length_606822_cov_8.253401	267249	267261	AGAGAT	12	-	2	TCTCTA
NODE_2_length_606822_cov_8.253401	267633	267645	AAAAGC	12	-	2	TTGCTT
NODE_2_length_606822_cov_8.253401	271502	271516	AAAAAG	14	-	2	CTTTTT
NODE_2_length_606822_cov_8.253401	272760	272773	AACAGG	13	-	2	CCTGTT
NODE_2_length_606822_cov_8.253401	274759	274771	AAAGAT	12	+	2	AGATAA
NODE_2_length_606822_cov_8.253401	276869	276881	AACGAT	12	-	2	TCGTTA
NODE_2_length_606822_cov_8.253401	277345	277357	AAGGAG	12	+	2	GGAGAA
NODE_2_length_606822_cov_8.253401	278795	278807	AAACAT	12	+	2	AAACAT
NODE_2_length_606822_cov_8.253401	281769	281783	AAAGGC	14	-	2	TTTGCC
NODE_2_length_606822_cov_8.253401	284101	284113	AAGCGG	12	+	2	GCGGAA
NODE_2_length_606822_cov_8.253401	287410	287424	AGCGAT	14	-	2	TCGCTA
NODE_2_length_606822_cov_8.253401	290660	290673	AATGAC	13	-	2	GTCATT
NODE_2_length_606822_cov_8.253401	300442	300454	ACCG	12	+	3	CCGA
NODE_2_length_606822_cov_8.253401	301718	301730	AACCAT	12	+	2	TAACCA
NODE_2_length_606822_cov_8.253401	303905	303920	AAAGGT	15	-	2	CTTTAC
NODE_2_length_606822_cov_8.253401	309949	309961	AAAATC	12	-	2	TGATTT
NODE_2_length_606822_cov_8.253401	310592	310605	AAAAC	13	+	2	CAAAA
NODE_2_length_606822_cov_8.253401	314634	314646	AACCAT	12	+	2	ATAACC
NODE_2_length_606822_cov_8.253401	315323	315335	ACTGG	12	-	2	AGTCC
NODE_2_length_606822_cov_8.253401	316751	316763	AATCGC	12	-	2	GATTGC
NODE_2_length_606822_cov_8.253401	318890	318902	ATCCCG	12	+	2	CCCGAT
NODE_2_length_606822_cov_8.253401	320858	320870	AAAGAG	12	+	2	AGAGAA
NODE_2_length_606822_cov_8.253401	322654	322667	ACGTCC	13	+	2	ACGTCC
NODE_2_length_606822_cov_8.253401	323845	323860	AGC	15	+	5	GCA
NODE_2_length_606822_cov_8.253401	324246	324258	AAAATG	12	-	2	CATTTT
NODE_2_length_606822_cov_8.253401	325148	325160	AATCGG	12	-	2	TCCGAT
NODE_2_length_606822_cov_8.253401	325374	325386	AAACAT	12	-	2	TGTTTA
NODE_2_length_606822_cov_8.253401	328153	328165	AAGATG	12	-	2	TCTTCA
NODE_2_length_606822_cov_8.253401	328809	328821	ATGCCC	12	-	2	GGGCAT
NODE_2_length_606822_cov_8.253401	331225	331237	AAAATG	12	-	2	TCATTT
NODE_2_length_606822_cov_8.253401	331617	331629	AAAAAT	12	+	2	AATAAA
NODE_2_length_606822_cov_8.253401	332781	332794	AGCGC	13	+	2	GCAGC
NODE_2_length_606822_cov_8.253401	336922	336934	AACAAG	12	-	2	TTCTTG
NODE_2_length_606822_cov_8.253401	336942	336954	AACAGT	12	-	2	ACTGTT
NODE_2_length_606822_cov_8.253401	340812	340824	AATCT	12	-	2	GATTA
NODE_2_length_606822_cov_8.253401	342599	342612	AAACAG	13	+	2	CAGAAA
NODE_2_length_606822_cov_8.253401	343534	343546	AAATT	12	-	2	ATTTA
NODE_2_length_606822_cov_8.253401	344722	344734	AACATC	12	-	2	TTGATG
NODE_2_length_606822_cov_8.253401	345010	345023	AAAGAC	13	-	2	TCTTTG
NODE_2_length_606822_cov_8.253401	346619	346631	AATTAC	12	-	2	TGTAAT
NODE_2_length_606822_cov_8.253401	350790	350803	AAATTG	13	-	2	TTTCAA
NODE_2_length_606822_cov_8.253401	354982	354995	AAAAG	13	-	2	TTTTC
NODE_2_length_606822_cov_8.253401	354988	355002	AAAG	14	-	3	TTTC
NODE_2_length_606822_cov_8.253401	355346	355358	AAATGC	12	+	2	CAAATG
NODE_2_length_606822_cov_8.253401	357444	357457	AAAAAC	13	+	2	AAACAA
NODE_2_length_606822_cov_8.253401	360307	360321	AAAG	14	-	3	TTTC
NODE_2_length_606822_cov_8.253401	362081	362093	ATATCG	12	+	2	GATATC
NODE_2_length_606822_cov_8.253401	362226	362238	AAAAGT	12	-	2	ACTTTT
NODE_2_length_606822_cov_8.253401	362613	362625	AAGCTC	12	+	2	TCAAGC
NODE_2_length_606822_cov_8.253401	364287	364299	AAGATG	12	-	2	CTTCAT
NODE_2_length_606822_cov_8.253401	364686	364700	AAAAAG	14	+	2	AAGAAA
NODE_2_length_606822_cov_8.253401	365851	365863	AAAACC	12	-	2	TTTGGT
NODE_2_length_606822_cov_8.253401	366411	366423	ACAG	12	+	3	GACA
NODE_2_length_606822_cov_8.253401	368442	368454	AAAAAC	12	-	2	TTGTTT
NODE_2_length_606822_cov_8.253401	369473	369485	AAGAAT	12	+	2	AAGAAT
NODE_2_length_606822_cov_8.253401	369687	369699	ATC	12	+	4	CAT
NODE_2_length_606822_cov_8.253401	370551	370566	AATGAT	15	-	2	CATTAT
NODE_2_length_606822_cov_8.253401	371335	371347	AAATCC	12	+	2	AAATCC
NODE_2_length_606822_cov_8.253401	372216	372228	AAAAAC	12	-	2	TTTTGT
NODE_2_length_606822_cov_8.253401	374428	374441	AAAAAG	13	-	2	TTTTCT
NODE_2_length_606822_cov_8.253401	376600	376612	AAAGAG	12	-	2	TTCTCT
NODE_2_length_606822_cov_8.253401	377614	377626	A	12	+	12	A
NODE_2_length_606822_cov_8.253401	378133	378145	AAACAG	12	-	2	TGTTTC
NODE_2_length_606822_cov_8.253401	381111	381123	ACACTG	12	-	2	TGTCAG
NODE_2_length_606822_cov_8.253401	383484	383497	AGGATC	13	+	2	GGATCA
NODE_2_length_606822_cov_8.253401	384661	384673	AATAT	12	+	2	ATAAT
NODE_2_length_606822_cov_8.253401	385993	386005	AAAAC	12	-	2	TTTGT
NODE_2_length_606822_cov_8.253401	388949	388961	AAAAG	12	-	2	CTTTT
NODE_2_length_606822_cov_8.253401	392860	392872	AACTAT	12	-	2	ATAGTT
NODE_2_length_606822_cov_8.253401	393243	393256	AAAAGG	13	+	2	GGAAAA
NODE_2_length_606822_cov_8.253401	393556	393568	AGCATC	12	-	2	GCTGAT
NODE_2_length_606822_cov_8.253401	394488	394500	AAAGGG	12	+	2	GAAAGG
NODE_2_length_606822_cov_8.253401	402284	402296	AATGAG	12	-	2	TCATTC
NODE_2_length_606822_cov_8.253401	403463	403475	AGCCAT	12	-	2	GGCTAT
NODE_2_length_606822_cov_8.253401	404708	404720	AAACAT	12	-	2	TATGTT
NODE_2_length_606822_cov_8.253401	409084	409096	AAATAG	12	+	2	AGAAAT
NODE_2_length_606822_cov_8.253401	409305	409318	ATC	13	-	4	ATG
NODE_2_length_606822_cov_8.253401	409958	409970	AAGATC	12	-	2	TTGATC
NODE_2_length_606822_cov_8.253401	412273	412285	AATTGC	12	+	2	ATTGCA
NODE_2_length_606822_cov_8.253401	414599	414611	AGCC	12	-	3	GCTG
NODE_2_length_606822_cov_8.253401	421667	421680	AGAGCG	13	+	2	AGCGAG
NODE_2_length_606822_cov_8.253401	421955	421968	AAACC	13	+	2	AACCA
NODE_2_length_606822_cov_8.253401	423954	423966	AAAAGC	12	-	2	TTGCTT
NODE_2_length_606822_cov_8.253401	424019	424033	AAAAAG	14	+	2	AAAAAG
NODE_2_length_606822_cov_8.253401	424606	424618	AACTAT	12	+	2	ACTATA
NODE_2_length_606822_cov_8.253401	425645	425658	AAAAGT	13	+	2	AAGTAA
NODE_2_length_606822_cov_8.253401	434702	434714	AAAAG	12	+	2	AAAGA
NODE_2_length_606822_cov_8.253401	435964	435976	AACGCT	12	+	2	AACGCT
NODE_2_length_606822_cov_8.253401	437989	438001	ATCCC	12	-	2	ATGGG
NODE_2_length_606822_cov_8.253401	439965	439977	AAAGAT	12	+	2	TAAAGA
NODE_2_length_606822_cov_8.253401	452812	452826	AACATC	14	-	2	TGATGT
NODE_2_length_606822_cov_8.253401	454625	454637	AGCGAT	12	-	2	ATCGCT
NODE_2_length_606822_cov_8.253401	458251	458264	AAAAG	13	-	2	TTTTC
NODE_2_length_606822_cov_8.253401	466055	466067	AATGTC	12	+	2	TCAATG
NODE_2_length_606822_cov_8.253401	467752	467764	AGATC	12	-	2	GATCT
NODE_2_length_606822_cov_8.253401	472349	472361	AAGGTG	12	+	2	AAGGTG
NODE_2_length_606822_cov_8.253401	475212	475226	AATATC	14	-	2	TTGATA
NODE_2_length_606822_cov_8.253401	476663	476677	AAAGTC	14	-	2	TTTGAC
NODE_2_length_606822_cov_8.253401	480124	480136	AAGACC	12	-	2	TCTTGG
NODE_2_length_606822_cov_8.253401	480369	480381	AATCAG	12	+	2	CAGAAT
NODE_2_length_606822_cov_8.253401	481642	481654	AAATTC	12	+	2	AATTCA
NODE_2_length_606822_cov_8.253401	482933	482945	AACCAG	12	+	2	GAACCA
NODE_2_length_606822_cov_8.253401	483366	483380	AATCC	14	-	2	TTGGA
NODE_2_length_606822_cov_8.253401	488351	488363	ACCGAT	12	-	2	CGGTAT
NODE_2_length_606822_cov_8.253401	490991	491004	AATCAC	13	-	2	ATTGTG
NODE_2_length_606822_cov_8.253401	491001	491016	ACCATG	15	+	2	TGACCA
NODE_2_length_606822_cov_8.253401	491976	491988	AAG	12	+	4	GAA
NODE_2_length_606822_cov_8.253401	492915	492932	CCG	17	+	5	CCG
NODE_2_length_606822_cov_8.253401	492960	492972	CCG	12	+	4	CCG
NODE_2_length_606822_cov_8.253401	494361	494373	AAGATC	12	+	2	AGATCA
NODE_2_length_606822_cov_8.253401	494394	494406	AAAGGT	12	+	2	AAGGTA
NODE_2_length_606822_cov_8.253401	494475	494489	ACTATG	14	-	2	TCATAG
NODE_2_length_606822_cov_8.253401	497342	497354	AAATAT	12	+	2	ATAAAT
NODE_2_length_606822_cov_8.253401	497362	497377	AAAAGC	15	+	2	AAAGCA
NODE_2_length_606822_cov_8.253401	499154	499166	ATCGCC	12	-	2	GGCGAT
NODE_2_length_606822_cov_8.253401	500862	500874	ACGATG	12	+	2	ATGACG
NODE_2_length_606822_cov_8.253401	504098	504111	AAAGGC	13	+	2	AAGGCA
NODE_2_length_606822_cov_8.253401	509091	509103	AAATG	12	+	2	GAAAT
NODE_2_length_606822_cov_8.253401	512787	512799	AATTAC	12	+	2	ACAATT
NODE_2_length_606822_cov_8.253401	513712	513724	AATTCC	12	-	2	GGAATT
NODE_2_length_606822_cov_8.253401	515367	515379	AACTTC	12	+	2	CTTCAA
NODE_2_length_606822_cov_8.253401	517919	517931	ACCCTG	12	+	2	CCTGAC
NODE_2_length_606822_cov_8.253401	519040	519052	AATGC	12	-	2	GCATT
NODE_2_length_606822_cov_8.253401	520900	520912	AAAGTC	12	-	2	GACTTT
NODE_2_length_606822_cov_8.253401	523397	523409	AGGGC	12	+	2	GGGCA
NODE_2_length_606822_cov_8.253401	526333	526345	AAGGTG	12	+	2	TGAAGG
NODE_2_length_606822_cov_8.253401	528762	528774	ACCGCT	12	-	2	GCGGTA
NODE_2_length_606822_cov_8.253401	530847	530860	AAATG	13	+	2	AAATG
NODE_2_length_606822_cov_8.253401	531389	531401	AAAAAG	12	+	2	AAGAAA
NODE_2_length_606822_cov_8.253401	532820	532832	AACAAT	12	-	2	TTGTTA
NODE_2_length_606822_cov_8.253401	533697	533712	AAAAAG	15	+	2	AAAAGA
NODE_2_length_606822_cov_8.253401	534223	534235	AATTGC	12	+	2	ATTGCA
NODE_2_length_606822_cov_8.253401	536726	536738	AATGG	12	+	2	AATGG
NODE_2_length_606822_cov_8.253401	537339	537351	AATGGC	12	+	2	CAATGG
NODE_2_length_606822_cov_8.253401	538946	538958	ACGTCC	12	-	2	GTGGAC
NODE_2_length_606822_cov_8.253401	539257	539269	AAGTAG	12	+	2	GAAGTA
NODE_2_length_606822_cov_8.253401	542354	542370	AATAT	16	-	3	TATTA
NODE_2_length_606822_cov_8.253401	543193	543205	AATCAC	12	+	2	TCACAA
NODE_2_length_606822_cov_8.253401	548437	548449	AATG	12	+	3	TGAA
NODE_2_length_606822_cov_8.253401	550191	550204	AAAAAT	13	+	2	AAAAAT
NODE_2_length_606822_cov_8.253401	550639	550651	AAACGG	12	-	2	CCGTTT
NODE_2_length_606822_cov_8.253401	554911	554923	ACACGT	12	+	2	CACGTA
NODE_2_length_606822_cov_8.253401	556108	556120	AATCAG	12	+	2	GAATCA
NODE_2_length_606822_cov_8.253401	557279	557291	AAGAGC	12	+	2	GAGCAA
NODE_2_length_606822_cov_8.253401	558290	558302	AAGTAT	12	-	2	ATACTT
NODE_2_length_606822_cov_8.253401	560039	560051	AAGATC	12	+	2	AAGATC
NODE_2_length_606822_cov_8.253401	562713	562726	AATGCG	13	-	2	TCGCAT
NODE_2_length_606822_cov_8.253401	566918	566930	AGGATG	12	+	2	GAGGAT
NODE_2_length_606822_cov_8.253401	568638	568650	AAAAG	12	+	2	AAAGA
NODE_2_length_606822_cov_8.253401	572084	572096	AATCAG	12	-	2	GATTCT
NODE_2_length_606822_cov_8.253401	577112	577126	AGGGAT	14	+	2	TAGGGA
NODE_2_length_606822_cov_8.253401	578110	578123	AAAAGT	13	-	2	TACTTT
NODE_2_length_606822_cov_8.253401	579598	579610	AATGAT	12	-	2	TTATCA
NODE_2_length_606822_cov_8.253401	583268	583280	AAGTCT	12	-	2	CTTAGA
NODE_2_length_606822_cov_8.253401	584853	584865	AAAG	12	+	3	AGAA
NODE_2_length_606822_cov_8.253401	585118	585130	AAAT	12	+	3	AAAT
NODE_2_length_606822_cov_8.253401	585439	585453	AAACCT	14	+	2	CTAAAC
NODE_2_length_606822_cov_8.253401	587421	587433	AGATCC	12	-	2	GATCTG
NODE_2_length_606822_cov_8.253401	587597	587609	ATCATG	12	+	2	TCATGA
NODE_2_length_606822_cov_8.253401	587871	587886	AAATTC	15	-	2	TTTGAA
NODE_2_length_606822_cov_8.253401	593022	593034	AAAAT	12	-	2	TTTTA
NODE_2_length_606822_cov_8.253401	594117	594129	AAAATT	12	-	2	TTTTAA
NODE_2_length_606822_cov_8.253401	594575	594587	AGGATC	12	+	2	ATCAGG
NODE_2_length_606822_cov_8.253401	596620	596632	AAGATG	12	+	2	GATGAA
NODE_2_length_606822_cov_8.253401	600692	600706	AACTTC	14	+	2	ACTTCA
NODE_2_length_606822_cov_8.253401	606420	606432	AAAAAT	12	-	2	TTTTAT
NODE_3_length_541164_cov_5.882655	3687	3699	ACCCC	12	+	2	CCACC
NODE_3_length_541164_cov_5.882655	9014	9026	AGCGGC	12	+	2	GCGGCA
NODE_3_length_541164_cov_5.882655	15593	15607	AGGATC	14	-	2	ATCCTG
NODE_3_length_541164_cov_5.882655	15650	15663	AACTG	13	-	2	AGTTC
NODE_3_length_541164_cov_5.882655	17145	17157	AAACGC	12	-	2	TTTGCG
NODE_3_length_541164_cov_5.882655	21559	21571	AGATGC	12	+	2	GATGCA
NODE_3_length_541164_cov_5.882655	22328	22340	AGCAGG	12	-	2	TCCTGC
NODE_3_length_541164_cov_5.882655	22349	22361	AACATC	12	-	2	TGTTGA
NODE_3_length_541164_cov_5.882655	29491	29503	AATGCC	12	+	2	ATGCCA
NODE_3_length_541164_cov_5.882655	34570	34583	ACCGTC	13	-	2	CGGTGA
NODE_3_length_541164_cov_5.882655	35228	35240	AAAAAT	12	-	2	TTTTAT
NODE_3_length_541164_cov_5.882655	38161	38173	AAAAAT	12	-	2	TTATTT
NODE_3_length_541164_cov_5.882655	39072	39084	AACACC	12	+	2	CCAACA
NODE_3_length_541164_cov_5.882655	39129	39143	ACACCC	14	+	2	ACACCC
NODE_3_length_541164_cov_5.882655	39412	39425	AAAAAC	13	+	2	ACAAAA
NODE_3_length_541164_cov_5.882655	41911	41923	AAACCC	12	+	2	CAAACC
NODE_3_length_541164_cov_5.882655	42656	42668	AACATC	12	+	2	CATCAA
NODE_3_length_541164_cov_5.882655	50414	50426	AATGGG	12	-	2	CCATTC
NODE_3_length_541164_cov_5.882655	56956	56968	AAAGAC	12	-	2	TCTTTG
NODE_3_length_541164_cov_5.882655	64981	64993	AGC	12	-	4	TGC
NODE_3_length_541164_cov_5.882655	66880	66892	ACCACG	12	-	2	TGGTCG
NODE_3_length_541164_cov_5.882655	68560	68575	ACCTCG	15	-	2	GTCGAG
NODE_3_length_541164_cov_5.882655	71423	71435	AACGGC	12	+	2	GGCAAC
NODE_3_length_541164_cov_5.882655	74972	74984	AAAGAG	12	+	2	GAGAAA
NODE_3_length_541164_cov_5.882655	79172	79184	AAACAG	12	+	2	ACAGAA
NODE_3_length_541164_cov_5.882655	80411	80426	AATGTG	15	+	2	TGTGAA
NODE_3_length_541164_cov_5.882655	85268	85282	ACATAG	14	-	2	GTCTAT
NODE_3_length_541164_cov_5.882655	86633	86645	ACGAGT	12	-	2	CGTACT
NODE_3_length_541164_cov_5.882655	87757	87769	ACACCC	12	-	2	TGGGTG
NODE_3_length_541164_cov_5.882655	95819	95831	AAAAGC	12	+	2	AGCAAA
NODE_3_length_541164_cov_5.882655	95889	95901	ATATCC	12	-	2	GGATAT
NODE_3_length_541164_cov_5.882655	97472	97484	AACAC	12	-	2	TGTGT
NODE_3_length_541164_cov_5.882655	99498	99512	ACTCG	14	-	2	GTCGA
NODE_3_length_541164_cov_5.882655	102354	102366	ACTGCT	12	-	2	GCAGTA
NODE_3_length_541164_cov_5.882655	104763	104776	AATCTC	13	-	2	TTGAGA
NODE_3_length_541164_cov_5.882655	107868	107880	AAGACC	12	-	2	GTCTTG
NODE_3_length_541164_cov_5.882655	108325	108337	AAAAGT	12	-	2	TTTTAC
NODE_3_length_541164_cov_5.882655	111196	111208	ACTGCC	12	+	2	GCCACT
NODE_3_length_541164_cov_5.882655	113678	113691	AGATGC	13	+	2	ATGCAG
NODE_3_length_541164_cov_5.882655	116514	116527	AACAGT	13	-	2	TACTGT
NODE_3_length_541164_cov_5.882655	117548	117561	AAATGG	13	+	2	ATGGAA
NODE_3_length_541164_cov_5.882655	119704	119716	ACACCT	12	+	2	ACCTAC
NODE_3_length_541164_cov_5.882655	121827	121839	AGGCCC	12	-	2	GCCTGG
NODE_3_length_541164_cov_5.882655	131586	131599	ACCAGC	13	+	2	CAGCAC
NODE_3_length_541164_cov_5.882655	138922	138934	AACC	12	-	3	TTGG
NODE_3_length_541164_cov_5.882655	140356	140368	ACTGAG	12	+	2	GAGACT
NODE_3_length_541164_cov_5.882655	142307	142320	AATGCC	13	+	2	CAATGC
NODE_3_length_541164_cov_5.882655	143836	143849	AAGTAG	13	+	2	TAGAAG
NODE_3_length_541164_cov_5.882655	145700	145712	AAGTCC	12	+	2	CCAAGT
NODE_3_length_541164_cov_5.882655	145727	145742	AATACC	15	-	2	TATTGG
NODE_3_length_541164_cov_5.882655	151156	151169	AAACC	13	+	2	CAAAC
NODE_3_length_541164_cov_5.882655	153136	153148	AAGGTG	12	+	2	TGAAGG
NODE_3_length_541164_cov_5.882655	166170	166183	AACATC	13	-	2	GTTGAT
NODE_3_length_541164_cov_5.882655	167555	167567	ACCGCC	12	-	2	TGGCGG
NODE_3_length_541164_cov_5.882655	178854	178866	AACCAG	12	-	2	TCTGGT
NODE_3_length_541164_cov_5.882655	181526	181538	AAATGG	12	-	2	TTCCAT
NODE_3_length_541164_cov_5.882655	189652	189665	AATCAT	13	+	2	ATCATA
NODE_3_length_541164_cov_5.882655	194530	194543	AAGAG	13	+	2	AGAGA
NODE_3_length_541164_cov_5.882655	194865	194878	AAGTCG	13	-	2	ACTTCG
NODE_3_length_541164_cov_5.882655	195048	195060	AACATT	12	-	2	TTAATG
NODE_3_length_541164_cov_5.882655	198564	198576	AGATCT	12	+	2	GATCTA
NODE_3_length_541164_cov_5.882655	198792	198804	AAACTG	12	+	2	ACTGAA
NODE_3_length_541164_cov_5.882655	203315	203327	AGATGC	12	-	2	CTGCAT
NODE_3_length_541164_cov_5.882655	205443	205456	AAG	13	-	4	CTT
NODE_3_length_541164_cov_5.882655	205766	205778	AGATGC	12	-	2	TCTGCA
NODE_3_length_541164_cov_5.882655	211316	211328	ACAGAT	12	+	2	ACAGAT
NODE_3_length_541164_cov_5.882655	212493	212505	AAGTCG	12	-	2	CGACTT
NODE_3_length_541164_cov_5.882655	216409	216421	ACCCCC	12	-	2	GGTGGG
NODE_3_length_541164_cov_5.882655	216715	216727	AAGGAG	12	+	2	GGAGAA
NODE_3_length_541164_cov_5.882655	218634	218647	AACTTG	13	+	2	TTGAAC
NODE_3_length_541164_cov_5.882655	221771	221783	AAGGTG	12	+	2	GGTGAA
NODE_3_length_541164_cov_5.882655	227430	227442	ACTG	12	-	3	TCAG
NODE_3_length_541164_cov_5.882655	229200	229212	AGCC	12	+	3	GCCA
NODE_3_length_541164_cov_5.882655	242299	242312	AGGCC	13	+	2	CCAGG
NODE_3_length_541164_cov_5.882655	251304	251318	AAAGAC	14	-	2	CTTTGT
NODE_3_length_541164_cov_5.882655	255505	255517	AAAGTC	12	-	2	CTTTGA
NODE_3_length_541164_cov_5.882655	258207	258219	AAAAGT	12	+	2	GTAAAA
NODE_3_length_541164_cov_5.882655	259456	259468	AAACT	12	+	2	AAACT
NODE_3_length_541164_cov_5.882655	259515	259527	AACCC	12	-	2	TGGGT
NODE_3_length_541164_cov_5.882655	260173	260185	AAGCTG	12	-	2	GCTTCA
NODE_3_length_541164_cov_5.882655	260722	260734	ACCCAT	12	+	2	TACCCA
NODE_3_length_541164_cov_5.882655	264163	264176	AACTGG	13	+	2	TGGAAC
NODE_3_length_541164_cov_5.882655	266915	266927	AACATC	12	-	2	ATGTTG
NODE_3_length_541164_cov_5.882655	268773	268785	AATTGC	12	+	2	TGCAAT
NODE_3_length_541164_cov_5.882655	268917	268931	ACTGG	14	+	2	GACTG
NODE_3_length_541164_cov_5.882655	269481	269494	AAAGCC	13	+	2	AGCCAA
NODE_3_length_541164_cov_5.882655	271791	271803	AATTGC	12	+	2	ATTGCA
NODE_3_length_541164_cov_5.882655	272158	272170	AAGCAG	12	-	2	TTCTGC
NODE_3_length_541164_cov_5.882655	273824	273836	AAGCC	12	+	2	AAGCC
NODE_3_length_541164_cov_5.882655	273901	273914	AATAGC	13	+	2	TAGCAA
NODE_3_length_541164_cov_5.882655	278325	278337	AATAGC	12	-	2	TTGCTA
NODE_3_length_541164_cov_5.882655	282934	282947	AACTGT	13	+	2	TAACTG
NODE_3_length_541164_cov_5.882655	283872	283884	AGCATC	12	-	2	TGCTGA
NODE_3_length_541164_cov_5.882655	284144	284157	AACTT	13	+	2	TTAAC
NODE_3_length_541164_cov_5.882655	289020	289032	AACATC	12	-	2	TGATGT
NODE_3_length_541164_cov_5.882655	292975	292987	AGCCTG	12	+	2	GAGCCT
NODE_3_length_541164_cov_5.882655	303721	303733	AACACG	12	+	2	AACACG
NODE_3_length_541164_cov_5.882655	303770	303782	AATGTC	12	+	2	ATGTCA
NODE_3_length_541164_cov_5.882655	304564	304578	AATGGC	14	+	2	AATGGC
NODE_3_length_541164_cov_5.882655	313611	313623	AACGGT	12	-	2	CGTTAC
NODE_3_length_541164_cov_5.882655	317650	317662	ACCCCC	12	-	2	GTGGGG
NODE_3_length_541164_cov_5.882655	317930	317942	AATG	12	+	3	AATG
NODE_3_length_541164_cov_5.882655	329478	329490	AACAGC	12	+	2	ACAGCA
NODE_3_length_541164_cov_5.882655	330167	330179	ACCGAT	12	-	2	TCGGTA
NODE_3_length_541164_cov_5.882655	331490	331502	AATCTC	12	-	2	GATTGA
NODE_3_length_541164_cov_5.882655	336412	336424	AAACGT	12	+	2	ACGTAA
NODE_3_length_541164_cov_5.882655	337236	337251	AACTGC	15	+	2	CAACTG
NODE_3_length_541164_cov_5.882655	337942	337954	ACAGTG	12	-	2	CACTGT
NODE_3_length_541164_cov_5.882655	339780	339792	AGGCGG	12	-	2	TCCGCC
NODE_3_length_541164_cov_5.882655	340716	340728	AGCATG	12	-	2	CATGCT
NODE_3_length_541164_cov_5.882655	342637	342651	AGCGCG	14	-	2	CGCGCT
NODE_3_length_541164_cov_5.882655	343051	343063	AAGGCT	12	-	2	TTAGCC
NODE_3_length_541164_cov_5.882655	343878	343891	AATAGG	13	-	2	TATTCC
NODE_3_length_541164_cov_5.882655	348067	348080	AAATAT	13	-	2	ATTTAT
NODE_3_length_541164_cov_5.882655	351181	351193	AAGGCT	12	+	2	AGGCTA
NODE_3_length_541164_cov_5.882655	351547	351559	AGCCTC	12	-	2	GCTGAG
NODE_3_length_541164_cov_5.882655	353754	353766	AGGGGG	12	+	2	GGGAGG
NODE_3_length_541164_cov_5.882655	356526	356539	AAC	13	+	4	CAA
NODE_3_length_541164_cov_5.882655	357280	357292	AATCC	12	+	2	TCCAA
NODE_3_length_541164_cov_5.882655	358641	358654	ACTGCC	13	+	2	CTGCCA
NODE_3_length_541164_cov_5.882655	362638	362650	AGC	12	-	4	TGC
NODE_3_length_541164_cov_5.882655	364170	364183	AAGCCG	13	-	2	CTTCGG
NODE_3_length_541164_cov_5.882655	364353	364365	AAATGC	12	-	2	TTGCAT
NODE_3_length_541164_cov_5.882655	365527	365540	ACACCC	13	-	2	GGGTGT
NODE_3_length_541164_cov_5.882655	369236	369248	AAAGCC	12	-	2	TTTGGC
NODE_3_length_541164_cov_5.882655	369387	369400	AAGCCG	13	+	2	GCCGAA
NODE_3_length_541164_cov_5.882655	373689	373703	AAAGGT	14	+	2	AAGGTA
NODE_3_length_541164_cov_5.882655	381897	381909	AATCTG	12	-	2	AGATTC
NODE_3_length_541164_cov_5.882655	387899	387915	AATCGT	16	+	2	ATCGTA
NODE_3_length_541164_cov_5.882655	390997	391012	AGCCGC	15	-	2	CGGCTG
NODE_3_length_541164_cov_5.882655	394715	394728	AAGACG	13	-	2	CGTCTT
NODE_3_length_541164_cov_5.882655	395396	395408	ATCCC	12	-	2	GATGG
NODE_3_length_541164_cov_5.882655	396118	396130	AATCT	12	-	2	AGATT
NODE_3_length_541164_cov_5.882655	396429	396441	AACTGC	12	-	2	GTTGCA
NODE_3_length_541164_cov_5.882655	399098	399110	AAATCC	12	-	2	TTTGGA
NODE_3_length_541164_cov_5.882655	400323	400335	AATACG	12	+	2	GAATAC
NODE_3_length_541164_cov_5.882655	404063	404075	ACCGAT	12	-	2	CGGTAT
NODE_3_length_541164_cov_5.882655	405881	405895	AAGTGC	14	+	2	TGCAAG
NODE_3_length_541164_cov_5.882655	405994	406007	AGC	13	-	4	CTG
NODE_3_length_541164_cov_5.882655	407235	407249	AGATCC	14	+	2	TCCAGA
NODE_3_length_541164_cov_5.882655	410043	410055	AAGATC	12	-	2	TTGATC
NODE_3_length_541164_cov_5.882655	413998	414010	AACCGC	12	-	2	TGCGGT
NODE_3_length_541164_cov_5.882655	414168	414180	ACAGG	12	+	2	CAGGA
NODE_3_length_541164_cov_5.882655	414289	414301	AAAATT	12	+	2	AAAATT
NODE_3_length_541164_cov_5.882655	415125	415137	AAGATC	12	+	2	AAGATC
NODE_3_length_541164_cov_5.882655	415977	415989	AAATGT	12	+	2	ATGTAA
NODE_3_length_541164_cov_5.882655	416095	416109	ACTGCT	14	-	2	GTAGCA
NODE_3_length_541164_cov_5.882655	417415	417427	AACACC	12	-	2	GTGTTG
NODE_3_length_541164_cov_5.882655	418677	418689	ACAGCC	12	+	2	ACAGCC
NODE_3_length_541164_cov_5.882655	419097	419109	AATCG	12	+	2	AATCG
NODE_3_length_541164_cov_5.882655	422255	422267	ACGATC	12	-	2	TCGTGA
NODE_3_length_541164_cov_5.882655	429090	429103	AAAAT	13	+	2	AATAA
NODE_3_length_541164_cov_5.882655	429316	429328	AAAGAC	12	-	2	TCTTTG
NODE_3_length_541164_cov_5.882655	431351	431364	AAGAAT	13	+	2	ATAAGA
NODE_3_length_541164_cov_5.882655	432024	432036	AATCAT	12	+	2	ATAATC
NODE_3_length_541164_cov_5.882655	433876	433888	AAGATG	12	+	2	GATGAA
NODE_3_length_541164_cov_5.882655	433964	433978	AAAGAC	14	+	2	GACAAA
NODE_3_length_541164_cov_5.882655	435498	435510	AGCGAT	12	+	2	GATAGC
NODE_3_length_541164_cov_5.882655	437358	437370	ACTGC	12	-	2	TGCAG
NODE_3_length_541164_cov_5.882655	438819	438831	ACCAG	12	-	2	TCTGG
NODE_3_length_541164_cov_5.882655	438936	438948	AAAGCC	12	-	2	GCTTTG
NODE_3_length_541164_cov_5.882655	439994	440008	AAGATG	14	+	2	GATGAA
NODE_3_length_541164_cov_5.882655	440059	440074	ACTGCC	15	+	2	TGCCAC
NODE_3_length_541164_cov_5.882655	442418	442430	ACCGCG	12	-	2	CGCGGT
NODE_3_length_541164_cov_5.882655	443400	443412	AACAGG	12	+	2	AACAGG
NODE_3_length_541164_cov_5.882655	450131	450144	ACCTCG	13	-	2	AGGTCG
NODE_3_length_541164_cov_5.882655	450393	450405	AAGGTG	12	-	2	CACCTT
NODE_3_length_541164_cov_5.882655	451693	451705	AACTAC	12	-	2	TGTAGT
NODE_3_length_541164_cov_5.882655	456497	456509	AACTGG	12	+	2	CTGGAA
NODE_3_length_541164_cov_5.882655	456723	456736	AGC	13	-	4	TGC
NODE_3_length_541164_cov_5.882655	457761	457774	AACCTC	13	-	2	TGAGGT
NODE_3_length_541164_cov_5.882655	458461	458473	AACACC	12	-	2	GTTGGT
NODE_3_length_541164_cov_5.882655	458642	458654	AACTC	12	-	2	GAGTT
NODE_3_length_541164_cov_5.882655	468462	468476	AAAGTC	14	+	2	GTCAAA
NODE_3_length_541164_cov_5.882655	468632	468645	ACCTGC	13	-	2	TGCAGG
NODE_3_length_541164_cov_5.882655	471740	471752	AAGCAG	12	+	2	GAAGCA
NODE_3_length_541164_cov_5.882655	472457	472469	AGGCGC	12	+	2	GCAGGC
NODE_3_length_541164_cov_5.882655	474017	474029	AAACCC	12	-	2	TTTGGG
NODE_3_length_541164_cov_5.882655	478784	478796	ATGCC	12	+	2	ATGCC
NODE_3_length_541164_cov_5.882655	492420	492433	ACAGCG	13	+	2	GACAGC
NODE_3_length_541164_cov_5.882655	493210	493223	AAAGAC	13	+	2	GACAAA
NODE_3_length_541164_cov_5.882655	494763	494775	AGCCCT	12	+	2	GCCCTA
NODE_3_length_541164_cov_5.882655	494947	494959	AAGAGC	12	-	2	CTCTTG
NODE_3_length_541164_cov_5.882655	495852	495865	AGCATG	13	-	2	GCTCAT
NODE_3_length_541164_cov_5.882655	497822	497835	AAACCC	13	+	2	CCAAAC
NODE_3_length_541164_cov_5.882655	499097	499110	AATTCC	13	+	2	CAATTC
NODE_3_length_541164_cov_5.882655	504543	504555	AAATAC	12	+	2	ACAAAT
NODE_3_length_541164_cov_5.882655	508000	508013	AACT	13	-	3	TAGT
NODE_3_length_541164_cov_5.882655	508600	508612	ACCTC	12	+	2	CTCAC
NODE_3_length_541164_cov_5.882655	509099	509112	AAGATG	13	+	2	TGAAGA
NODE_3_length_541164_cov_5.882655	512522	512534	AAAACG	12	+	2	CGAAAA
NODE_3_length_541164_cov_5.882655	516432	516444	AATCAT	12	-	2	TTATGA
NODE_3_length_541164_cov_5.882655	518318	518330	AGCGCC	12	-	2	CGCTGG
NODE_3_length_541164_cov_5.882655	518625	518637	AAAAAT	12	+	2	AAAAAT
NODE_3_length_541164_cov_5.882655	520491	520503	AAGTG	12	+	2	AAGTG
NODE_3_length_541164_cov_5.882655	522199	522213	AAATCG	14	+	2	ATCGAA
NODE_3_length_541164_cov_5.882655	529952	529965	AAGAGG	13	+	2	GGAAGA
NODE_3_length_541164_cov_5.882655	532155	532167	AAGATC	12	-	2	CTTGAT
NODE_3_length_541164_cov_5.882655	533352	533365	AATGAG	13	+	2	GAATGA
NODE_3_length_541164_cov_5.882655	534272	534284	AAAGGT	12	+	2	AGGTAA
NODE_3_length_541164_cov_5.882655	534394	534406	AAGCAT	12	+	2	ATAAGC
NODE_3_length_541164_cov_5.882655	535403	535418	ACGAGG	15	-	2	CCTCGT
NODE_3_length_541164_cov_5.882655	538321	538333	ACTGAT	12	+	2	TACTGA
NODE_3_length_541164_cov_5.882655	538756	538768	AAAGCT	12	-	2	AGCTTT
NODE_3_length_541164_cov_5.882655	539337	539349	ACGCAG	12	+	2	CAGACG
NODE_3_length_541164_cov_5.882655	539722	539734	ACGATG	12	+	2	TGACGA
NODE_3_length_541164_cov_5.882655	540127	540139	AAAAAC	12	-	2	TTTTTG
NODE_4_length_533311_cov_6.737714	651	663	AAATTG	12	+	2	TTGAAA
NODE_4_length_533311_cov_6.737714	4630	4642	AAATTC	12	-	2	GAATTT
NODE_4_length_533311_cov_6.737714	8503	8515	AAAAAC	12	-	2	TGTTTT
NODE_4_length_533311_cov_6.737714	9633	9645	ACAGAT	12	+	2	ACAGAT
NODE_4_length_533311_cov_6.737714	10370	10383	AAAAGC	13	+	2	AAAAGC
NODE_4_length_533311_cov_6.737714	11931	11943	AATCGT	12	-	2	GATTAC
NODE_4_length_533311_cov_6.737714	16199	16211	AATTCC	12	-	2	GAATTG
NODE_4_length_533311_cov_6.737714	16216	16228	AAAGCC	12	-	2	GCTTTG
NODE_4_length_533311_cov_6.737714	16314	16326	AAAAAG	12	+	2	AAAGAA
NODE_4_length_533311_cov_6.737714	21403	21415	AATGAT	12	-	2	ATCATT
NODE_4_length_533311_cov_6.737714	21630	21642	AAAGAG	12	+	2	GAAAGA
NODE_4_length_533311_cov_6.737714	22487	22499	ATC	12	-	4	TGA
NODE_4_length_533311_cov_6.737714	23060	23074	AAATTT	14	+	2	TTTAAA
NODE_4_length_533311_cov_6.737714	23562	23575	AAAAG	13	+	2	AAGAA
NODE_4_length_533311_cov_6.737714	24481	24493	ACTCCT	12	-	2	GGAGTA
NODE_4_length_533311_cov_6.737714	25043	25055	AAACTG	12	-	2	CAGTTT
NODE_4_length_533311_cov_6.737714	26651	26663	AATTAG	12	-	2	TCTAAT
NODE_4_length_533311_cov_6.737714	27373	27385	ACCATC	12	-	2	ATGGTG
NODE_4_length_533311_cov_6.737714	27471	27484	AAATG	13	+	2	GAAAT
NODE_4_length_533311_cov_6.737714	27780	27792	ACGCAT	12	+	2	CATACG
NODE_4_length_533311_cov_6.737714	28030	28044	ACCATC	14	-	2	GTGATG
NODE_4_length_533311_cov_6.737714	29661	29673	AACATT	12	-	2	TGTTAA
NODE_4_length_533311_cov_6.737714	30427	30439	AATGTC	12	+	2	TCAATG
NODE_4_length_533311_cov_6.737714	33754	33766	AAAATG	12	+	2	ATGAAA
NODE_4_length_533311_cov_6.737714	38427	38441	AATATG	14	+	2	AATATG
NODE_4_length_533311_cov_6.737714	39632	39644	AACAAT	12	+	2	AACAAT
NODE_4_length_533311_cov_6.737714	42969	42983	AAGAGG	14	+	2	AGGAAG
NODE_4_length_533311_cov_6.737714	43342	43354	AAATT	12	+	2	AATTA
NODE_4_length_533311_cov_6.737714	44923	44935	ATCATG	12	+	2	ATGATC
NODE_4_length_533311_cov_6.737714	46748	46760	AATATC	12	-	2	GATATT
NODE_4_length_533311_cov_6.737714	49819	49831	AAG	12	+	4	AAG
NODE_4_length_533311_cov_6.737714	50290	50302	AAAAAG	12	+	2	GAAAAA
NODE_4_length_533311_cov_6.737714	51679	51691	AAAATG	12	+	2	GAAAAT
NODE_4_length_533311_cov_6.737714	58151	58163	AATAGC	12	-	2	CTATTG
NODE_4_length_533311_cov_6.737714	59483	59498	ACCGAT	15	-	2	CGGTAT
NODE_4_length_533311_cov_6.737714	60218	60231	AAAAT	13	-	2	TTTTA
NODE_4_length_533311_cov_6.737714	60297	60309	AAAGTC	12	-	2	TTTGAC
NODE_4_length_533311_cov_6.737714	60585	60597	AATGGC	12	-	2	CCATTG
NODE_4_length_533311_cov_6.737714	64109	64121	AAAATC	12	+	2	AATCAA
NODE_4_length_533311_cov_6.737714	65384	65396	AAAGGG	12	-	2	TTTCCC
NODE_4_length_533311_cov_6.737714	65550	65562	AAGCTG	12	-	2	CTTCAG
NODE_4_length_533311_cov_6.737714	66632	66646	ACCGAT	14	+	2	ACCGAT
NODE_4_length_533311_cov_6.737714	69146	69158	AAGGTG	12	+	2	GTGAAG
NODE_4_length_533311_cov_6.737714	69483	69495	AAGATC	12	+	2	CAAGAT
NODE_4_length_533311_cov_6.737714	70232	70245	AAACAT	13	-	2	TTATGT
NODE_4_length_533311_cov_6.737714	70769	70782	AAGATG	13	-	2	TTCATC
NODE_4_length_533311_cov_6.737714	73844	73856	ATATCG	12	+	2	ATATCG
NODE_4_length_533311_cov_6.737714	74266	74278	AATCGT	12	+	2	TAATCG
NODE_4_length_533311_cov_6.737714	74325	74337	AAATAG	12	+	2	GAAATA
NODE_4_length_533311_cov_6.737714	75266	75278	AAAAG	12	-	2	TTCTT
NODE_4_length_533311_cov_6.737714	83320	83332	AAAGAT	12	-	2	TCTTTA
NODE_4_length_533311_cov_6.737714	84579	84591	AAAGTT	12	-	2	TAACTT
NODE_4_length_533311_cov_6.737714	85195	85211	AACGAC	16	-	2	TGTCGT
NODE_4_length_533311_cov_6.737714	86966	86978	AACATC	12	+	2	ATCAAC
NODE_4_length_533311_cov_6.737714	87516	87529	ATATGC	13	+	2	ATGCAT
NODE_4_length_533311_cov_6.737714	90316	90328	AAGCTG	12	-	2	AGCTTC
NODE_4_length_533311_cov_6.737714	91245	91257	AAAAAG	12	+	2	AAAAAG
NODE_4_length_533311_cov_6.737714	102930	102942	AAATC	12	-	2	TGATT
NODE_4_length_533311_cov_6.737714	106369	106383	AAAAGT	14	+	2	AAGTAA
NODE_4_length_533311_cov_6.737714	108468	108480	AATCAC	12	-	2	TTGTGA
NODE_4_length_533311_cov_6.737714	110148	110160	AACAAG	12	+	2	AACAAG
NODE_4_length_533311_cov_6.737714	111179	111191	AACTGG	12	-	2	TTCCAG
NODE_4_length_533311_cov_6.737714	112537	112549	AGCATC	12	+	2	AGCATC
NODE_4_length_533311_cov_6.737714	116504	116516	AAT	12	-	4	TAT
NODE_4_length_533311_cov_6.737714	120157	120169	AACAGC	12	+	2	AGCAAC
NODE_4_length_533311_cov_6.737714	121234	121246	AAAAAC	12	+	2	CAAAAA
NODE_4_length_533311_cov_6.737714	123917	123929	AAAACG	12	+	2	AAAACG
NODE_4_length_533311_cov_6.737714	126007	126019	AATCTG	12	+	2	CTGAAT
NODE_4_length_533311_cov_6.737714	127566	127581	AATGTC	15	-	2	TTGACA
NODE_4_length_533311_cov_6.737714	128768	128780	AAATC	12	+	2	TCAAA
NODE_4_length_533311_cov_6.737714	128953	128965	ACATC	12	+	2	CACAT
NODE_4_length_533311_cov_6.737714	132315	132330	ACCGAT	15	+	2	ACCGAT
NODE_4_length_533311_cov_6.737714	137383	137395	AAACAC	12	+	2	CACAAA
NODE_4_length_533311_cov_6.737714	139581	139593	AGATC	12	-	2	ATCTG
NODE_4_length_533311_cov_6.737714	139781	139794	AGCGCT	13	+	2	CGCTAG
NODE_4_length_533311_cov_6.737714	140663	140675	AAATAG	12	-	2	TATTTC
NODE_4_length_533311_cov_6.737714	142068	142080	AAAGTG	12	+	2	AAAGTG
NODE_4_length_533311_cov_6.737714	143613	143625	AAAAG	12	+	2	AAAAG
NODE_4_length_533311_cov_6.737714	145560	145572	AAG	12	-	4	TTC
NODE_4_length_533311_cov_6.737714	148016	148028	AAAAGC	12	+	2	CAAAAG
NODE_4_length_533311_cov_6.737714	148370	148382	AACTCC	12	+	2	CTCCAA
NODE_4_length_533311_cov_6.737714	148902	148914	AAAGCG	12	+	2	CGAAAG
NODE_4_length_533311_cov_6.737714	152559	152571	AATATT	12	+	2	TTAATA
NODE_4_length_533311_cov_6.737714	155597	155609	ACTCAG	12	+	2	TCAGAC
NODE_4_length_533311_cov_6.737714	156700	156714	AATATC	14	-	2	TTGATA
NODE_4_length_533311_cov_6.737714	156976	156988	AAAGG	12	-	2	TCCTT
NODE_4_length_533311_cov_6.737714	157510	157522	AAAGTC	12	+	2	TCAAAG
NODE_4_length_533311_cov_6.737714	157784	157796	AAGAGC	12	-	2	CTTGCT
NODE_4_length_533311_cov_6.737714	158916	158928	AACCCG	12	+	2	CCGAAC
NODE_4_length_533311_cov_6.737714	159126	159140	AACGAT	14	+	2	ATAACG
NODE_4_length_533311_cov_6.737714	159837	159850	AAAAC	13	-	2	TTGTT
NODE_4_length_533311_cov_6.737714	162526	162538	AAAGAC	12	-	2	TTGTCT
NODE_4_length_533311_cov_6.737714	162712	162726	AAC	14	+	4	CAA
NODE_4_length_533311_cov_6.737714	163838	163850	AAAAAG	12	-	2	TTTTTC
NODE_4_length_533311_cov_6.737714	165903	165916	ACAGGT	13	-	2	CTGTAC
NODE_4_length_533311_cov_6.737714	166383	166395	AATAGG	12	-	2	TTCCTA
NODE_4_length_533311_cov_6.737714	172428	172441	AAT	13	+	4	ATA
NODE_4_length_533311_cov_6.737714	172719	172731	ACCATG	12	+	2	ACCATG
NODE_4_length_533311_cov_6.737714	173235	173249	AAGCTG	14	+	2	GCTGAA
NODE_4_length_533311_cov_6.737714	174666	174678	AAAATC	12	+	2	AAATCA
NODE_4_length_533311_cov_6.737714	175400	175412	AAAATG	12	+	2	AATGAA
NODE_4_length_533311_cov_6.737714	175443	175455	AAAC	12	+	3	AAAC
NODE_4_length_533311_cov_6.737714	176478	176490	AATGAT	12	-	2	TTATCA
NODE_4_length_533311_cov_6.737714	178020	178032	AATCAG	12	-	2	CTGATT
NODE_4_length_533311_cov_6.737714	178228	178241	AAAAAT	13	+	2	ATAAAA
NODE_4_length_533311_cov_6.737714	178987	179000	AAAT	13	-	3	ATTT
NODE_4_length_533311_cov_6.737714	184552	184564	AAACCC	12	+	2	CCAAAC
NODE_4_length_533311_cov_6.737714	191693	191705	ACTGAT	12	+	2	ACTGAT
NODE_4_length_533311_cov_6.737714	194040	194052	AAGGAT	12	-	2	CCTTAT
NODE_4_length_533311_cov_6.737714	199320	199332	AAGATG	12	-	2	TCTTCA
NODE_4_length_533311_cov_6.737714	200193	200205	AATATC	12	-	2	TGATAT
NODE_4_length_533311_cov_6.737714	205125	205138	AAAACG	13	+	2	AAAACG
NODE_4_length_533311_cov_6.737714	209340	209352	AAGCGT	12	+	2	CGTAAG
NODE_4_length_533311_cov_6.737714	212437	212449	AAAATG	12	-	2	TTCATT
NODE_4_length_533311_cov_6.737714	214415	214427	AAATTC	12	+	2	TCAAAT
NODE_4_length_533311_cov_6.737714	214451	214463	AAGCTC	12	+	2	TCAAGC
NODE_4_length_533311_cov_6.737714	221399	221412	AAAAAG	13	-	2	CTTTTT
NODE_4_length_533311_cov_6.737714	226189	226201	AAGATT	12	+	2	ATTAAG
NODE_4_length_533311_cov_6.737714	226345	226357	AAAGGT	12	+	2	GTAAAG
NODE_4_length_533311_cov_6.737714	229628	229640	AGATCG	12	-	2	GATCTC
NODE_4_length_533311_cov_6.737714	233313	233325	AATGAT	12	-	2	ATCATT
NODE_4_length_533311_cov_6.737714	238213	238225	ACCGAT	12	+	2	ATACCG
NODE_4_length_533311_cov_6.737714	238933	238946	AACTTC	13	-	2	GTTGAA
NODE_4_length_533311_cov_6.737714	244360	244372	AAATC	12	+	2	AAATC
NODE_4_length_533311_cov_6.737714	244540	244552	AGATC	12	+	2	AGATC
NODE_4_length_533311_cov_6.737714	244887	244899	AATATC	12	+	2	ATATCA
NODE_4_length_533311_cov_6.737714	245296	245308	ACACAT	12	-	2	ATGTGT
NODE_4_length_533311_cov_6.737714	246885	246897	AAAATG	12	-	2	CATTTT
NODE_4_length_533311_cov_6.737714	252065	252077	AAAAC	12	+	2	AACAA
NODE_4_length_533311_cov_6.737714	253806	253818	ACCGCT	12	+	2	GCTACC
NODE_4_length_533311_cov_6.737714	256389	256402	AAGCAG	13	-	2	TTCTGC
NODE_4_length_533311_cov_6.737714	257989	258003	AAAAG	14	+	2	AAAAG
NODE_4_length_533311_cov_6.737714	259309	259321	AAG	12	-	4	TTC
NODE_4_length_533311_cov_6.737714	259382	259396	AATCT	14	+	2	TAATC
NODE_4_length_533311_cov_6.737714	259727	259740	AAAAAG	13	-	2	TTTTTC
NODE_4_length_533311_cov_6.737714	260738	260751	AATGGT	13	+	2	GTAATG
NODE_4_length_533311_cov_6.737714	261789	261801	AATGTG	12	-	2	ACATTC
NODE_4_length_533311_cov_6.737714	264123	264135	AAAAAG	12	-	2	TCTTTT
NODE_4_length_533311_cov_6.737714	265281	265295	AAAAAC	14	+	2	AACAAA
NODE_4_length_533311_cov_6.737714	266273	266285	AAAAGC	12	+	2	CAAAAG
NODE_4_length_533311_cov_6.737714	266552	266565	ATCATG	13	+	2	ATCATG
NODE_4_length_533311_cov_6.737714	269626	269638	AACAGC	12	-	2	TGTTGC
NODE_4_length_533311_cov_6.737714	270085	270100	AGCTCC	15	-	2	GCTGGA
NODE_4_length_533311_cov_6.737714	271415	271428	ATCATG	13	+	2	CATGAT
NODE_4_length_533311_cov_6.737714	275257	275269	AATCAT	12	+	2	TCATAA
NODE_4_length_533311_cov_6.737714	276021	276033	AAAAGT	12	-	2	ACTTTT
NODE_4_length_533311_cov_6.737714	276543	276555	AAAATG	12	-	2	TCATTT
NODE_4_length_533311_cov_6.737714	277677	277689	AACATC	12	+	2	ATCAAC
NODE_4_length_533311_cov_6.737714	277987	278000	AGATCC	13	+	2	ATCCAG
NODE_4_length_533311_cov_6.737714	278044	278057	AAGAGC	13	-	2	TTGCTC
NODE_4_length_533311_cov_6.737714	278597	278609	AAGCC	12	-	2	GGCTT
NODE_4_length_533311_cov_6.737714	281306	281319	AAGGTC	13	-	2	ACCTTG
NODE_4_length_533311_cov_6.737714	284212	284225	AATATG	13	+	2	ATGAAT
NODE_4_length_533311_cov_6.737714	284619	284631	AAAAGG	12	-	2	TTTTCC
NODE_4_length_533311_cov_6.737714	288231	288243	AATCAG	12	+	2	CAGAAT
NODE_4_length_533311_cov_6.737714	290409	290423	AGCGAT	14	+	2	GATAGC
NODE_4_length_533311_cov_6.737714	293170	293182	ATATCC	12	+	2	ATATCC
NODE_4_length_533311_cov_6.737714	294863	294875	AAAAAG	12	-	2	TTCTTT
NODE_4_length_533311_cov_6.737714	295770	295782	AACAAT	12	+	2	CAATAA
NODE_4_length_533311_cov_6.737714	297611	297623	AACC	12	+	3	CAAC
NODE_4_length_533311_cov_6.737714	299501	299513	AATGGC	12	+	2	TGGCAA
NODE_4_length_533311_cov_6.737714	299674	299686	AAATAG	12	+	2	GAAATA
NODE_4_length_533311_cov_6.737714	299792	299804	AAAGCG	12	-	2	CGCTTT
NODE_4_length_533311_cov_6.737714	302370	302382	AAGATG	12	-	2	TCATCT
NODE_4_length_533311_cov_6.737714	302474	302486	AAGTAT	12	+	2	GTATAA
NODE_4_length_533311_cov_6.737714	304779	304791	AAGGAG	12	-	2	CTTCTC
NODE_4_length_533311_cov_6.737714	305313	305325	AACGGC	12	-	2	GTTGCC
NODE_4_length_533311_cov_6.737714	306680	306692	AAATGG	12	-	2	ATTTCC
NODE_4_length_533311_cov_6.737714	309232	309245	AATGC	13	+	2	ATGCA
NODE_4_length_533311_cov_6.737714	309731	309743	AATAGC	12	+	2	GCAATA
NODE_4_length_533311_cov_6.737714	310725	310737	AAATG	12	-	2	TTTCA
NODE_4_length_533311_cov_6.737714	312158	312170	ACTCAT	12	-	2	TATGAG
NODE_4_length_533311_cov_6.737714	312240	312253	AACAAT	13	+	2	ACAATA
NODE_4_length_533311_cov_6.737714	313765	313777	AATCCC	12	-	2	GATTGG
NODE_4_length_533311_cov_6.737714	314282	314295	AACAAT	13	+	2	CAATAA
NODE_4_length_533311_cov_6.737714	314355	314369	AGATGC	14	+	2	TGCAGA
NODE_4_length_533311_cov_6.737714	316020	316032	AAAACC	12	+	2	CAAAAC
NODE_4_length_533311_cov_6.737714	325602	325615	AAACAG	13	+	2	CAGAAA
NODE_4_length_533311_cov_6.737714	328435	328447	AAAATG	12	-	2	ATTTTC
NODE_4_length_533311_cov_6.737714	330451	330463	AAAATT	12	+	2	AAATTA
NODE_4_length_533311_cov_6.737714	331187	331199	AAGCTG	12	+	2	GAAGCT
NODE_4_length_533311_cov_6.737714	331253	331265	AAAT	12	+	3	AAAT
NODE_4_length_533311_cov_6.737714	331579	331591	AAAGAC	12	-	2	TCTTTG
NODE_4_length_533311_cov_6.737714	331778	331790	AAATC	12	-	2	TTGAT
NODE_4_length_533311_cov_6.737714	334269	334281	ACCTGC	12	+	2	TGCACC
NODE_4_length_533311_cov_6.737714	338786	338798	AAGCCG	12	-	2	GCTTCG
NODE_4_length_533311_cov_6.737714	340674	340686	AACGGC	12	+	2	AACGGC
NODE_4_length_533311_cov_6.737714	340920	340932	AATATC	12	+	2	ATCAAT
NODE_4_length_533311_cov_6.737714	344571	344583	AAAAGC	12	-	2	TTGCTT
NODE_4_length_533311_cov_6.737714	345318	345330	AGAGAT	12	-	2	TCTATC
NODE_4_length_533311_cov_6.737714	349802	349815	AAAG	13	-	3	CTTT
NODE_4_length_533311_cov_6.737714	351574	351587	AAAAGC	13	+	2	AAGCAA
NODE_4_length_533311_cov_6.737714	352110	352122	ACCG	12	+	3	CGAC
NODE_4_length_533311_cov_6.737714	353519	353531	AAAGCC	12	+	2	AGCCAA
NODE_4_length_533311_cov_6.737714	354615	354627	AAAGTG	12	-	2	TTTCAC
NODE_4_length_533311_cov_6.737714	356633	356645	AACTGC	12	+	2	GCAACT
NODE_4_length_533311_cov_6.737714	357247	357260	AAAGAC	13	+	2	GACAAA
NODE_4_length_533311_cov_6.737714	360659	360671	AGGATC	12	-	2	ATCCTG
NODE_4_length_533311_cov_6.737714	360938	360950	ACTGGC	12	-	2	CAGTGC
NODE_4_length_533311_cov_6.737714	368374	368386	AAGTCT	12	-	2	TTAGAC
NODE_4_length_533311_cov_6.737714	368784	368797	AAATG	13	-	2	TCATT
NODE_4_length_533311_cov_6.737714	369420	369432	AGGATG	12	-	2	CTCATC
NODE_4_length_533311_cov_6.737714	373512	373524	AAAAC	12	-	2	TTTTG
NODE_4_length_533311_cov_6.737714	374902	374914	AAGATC	12	+	2	ATCAAG
NODE_4_length_533311_cov_6.737714	375002	375014	AAAAGC	12	+	2	AAAGCA
NODE_4_length_533311_cov_6.737714	375680	375692	AATGAT	12	-	2	ATCATT
NODE_4_length_533311_cov_6.737714	377452	377464	AAGAAT	12	+	2	AGAATA
NODE_4_length_533311_cov_6.737714	377738	377750	AAAATT	12	-	2	AATTTT
NODE_4_length_533311_cov_6.737714	378517	378529	AACAGC	12	+	2	CAGCAA
NODE_4_length_533311_cov_6.737714	379432	379444	AATTCC	12	+	2	CAATTC
NODE_4_length_533311_cov_6.737714	381832	381844	ATCCCG	12	+	2	CCGATC
NODE_4_length_533311_cov_6.737714	384878	384890	AATCAG	12	+	2	ATCAGA
NODE_4_length_533311_cov_6.737714	385362	385375	AATCGT	13	+	2	TAATCG
NODE_4_length_533311_cov_6.737714	386510	386522	AATGGC	12	+	2	GGCAAT
NODE_4_length_533311_cov_6.737714	386877	386889	AAGCGG	12	-	2	CCGCTT
NODE_4_length_533311_cov_6.737714	387325	387337	AAAT	12	+	3	AATA
NODE_4_length_533311_cov_6.737714	387980	387992	AAAAGC	12	-	2	GCTTTT
NODE_4_length_533311_cov_6.737714	391727	391739	AATGGC	12	+	2	GCAATG
NODE_4_length_533311_cov_6.737714	392685	392701	AGCATC	16	+	2	ATCAGC
NODE_4_length_533311_cov_6.737714	394914	394926	AACTGG	12	-	2	TTCCAG
NODE_4_length_533311_cov_6.737714	395037	395049	AACAAG	12	-	2	TGTTCT
NODE_4_length_533311_cov_6.737714	397359	397371	AACCTG	12	+	2	AACCTG
NODE_4_length_533311_cov_6.737714	397699	397711	AAGC	12	-	3	TGCT
NODE_4_length_533311_cov_6.737714	398751	398764	AGCATC	13	+	2	ATCAGC
NODE_4_length_533311_cov_6.737714	400530	400542	ACTGC	12	+	2	CTGCA
NODE_4_length_533311_cov_6.737714	402717	402730	AAATG	13	-	2	TTCAT
NODE_4_length_533311_cov_6.737714	403204	403217	AAAATG	13	-	2	TTTTCA
NODE_4_length_533311_cov_6.737714	406573	406585	AGATGC	12	+	2	CAGATG
NODE_4_length_533311_cov_6.737714	407511	407523	AAGC	12	+	3	AAGC
NODE_4_length_533311_cov_6.737714	410871	410883	AAAG	12	-	3	TCTT
NODE_4_length_533311_cov_6.737714	412121	412133	AGC	12	-	4	GCT
NODE_4_length_533311_cov_6.737714	414347	414359	ATC	12	+	4	ATC
NODE_4_length_533311_cov_6.737714	416737	416749	AAGT	12	-	3	CTTA
NODE_4_length_533311_cov_6.737714	419225	419240	AAAGC	15	+	3	CAAAG
NODE_4_length_533311_cov_6.737714	419841	419853	AGC	12	+	4	CAG
NODE_4_length_533311_cov_6.737714	420098	420113	AGAGC	15	+	3	GAGCA
NODE_4_length_533311_cov_6.737714	420226	420238	AAGAC	12	-	2	TTGTC
NODE_4_length_533311_cov_6.737714	420680	420692	AAAAGG	12	-	2	CTTTTC
NODE_4_length_533311_cov_6.737714	423975	423991	AAATC	16	+	3	AAATC
NODE_4_length_533311_cov_6.737714	424991	425003	AAAGG	12	-	2	CTTTC
NODE_4_length_533311_cov_6.737714	427534	427546	AACAAG	12	+	2	ACAAGA
NODE_4_length_533311_cov_6.737714	428623	428635	AATGAT	12	-	2	ATCATT
NODE_4_length_533311_cov_6.737714	432891	432903	AAAACG	12	-	2	GTTTTC
NODE_4_length_533311_cov_6.737714	433217	433231	AAAATG	14	-	2	CATTTT
NODE_4_length_533311_cov_6.737714	440027	440040	AATTGC	13	+	2	CAATTG
NODE_4_length_533311_cov_6.737714	443335	443348	AATGTG	13	+	2	GTGAAT
NODE_4_length_533311_cov_6.737714	443721	443733	AAATG	12	-	2	TTTCA
NODE_4_length_533311_cov_6.737714	445221	445233	AAAGTT	12	-	2	TTTAAC
NODE_4_length_533311_cov_6.737714	446047	446061	AAATAG	14	-	2	TCTATT
NODE_4_length_533311_cov_6.737714	451010	451023	AAAAAG	13	-	2	TCTTTT
NODE_4_length_533311_cov_6.737714	456260	456273	AAGATG	13	+	2	GATGAA
NODE_4_length_533311_cov_6.737714	457728	457741	AAAAGC	13	+	2	AAAGCA
NODE_4_length_533311_cov_6.737714	459481	459493	AACAAT	12	+	2	CAATAA
NODE_4_length_533311_cov_6.737714	459756	459768	AAATTC	12	-	2	TTTGAA
NODE_4_length_533311_cov_6.737714	463069	463081	AGGGCG	12	-	2	CCCTCG
NODE_4_length_533311_cov_6.737714	465233	465245	ACCAGC	12	+	2	CCAGCA
NODE_4_length_533311_cov_6.737714	468021	468033	AGATGC	12	-	2	TCTGCA
NODE_4_length_533311_cov_6.737714	468314	468326	AATG	12	-	3	ATTC
NODE_4_length_533311_cov_6.737714	471030	471042	AATAG	12	-	2	ATTCT
NODE_4_length_533311_cov_6.737714	471826	471840	AACCGC	14	+	2	AACCGC
NODE_4_length_533311_cov_6.737714	472444	472457	AAAGAC	13	+	2	CAAAGA
NODE_4_length_533311_cov_6.737714	473705	473717	AATGAT	12	-	2	ATTATC
NODE_4_length_533311_cov_6.737714	481639	481651	AAGGAT	12	-	2	TCCTTA
NODE_4_length_533311_cov_6.737714	485061	485074	AAATAT	13	-	2	TATTTA
NODE_4_length_533311_cov_6.737714	486648	486660	AACTGC	12	+	2	ACTGCA
NODE_4_length_533311_cov_6.737714	489049	489063	AATATG	14	+	2	ATGAAT
NODE_4_length_533311_cov_6.737714	491110	491122	AAATC	12	+	2	AATCA
NODE_4_length_533311_cov_6.737714	491651	491667	AAAGTC	16	-	2	TTGACT
NODE_4_length_533311_cov_6.737714	494466	494478	ACCCAT	12	-	2	TATGGG
NODE_4_length_533311_cov_6.737714	497837	497849	AATCGC	12	+	2	GCAATC
NODE_4_length_533311_cov_6.737714	498748	498760	AGGATC	12	+	2	GATCAG
NODE_4_length_533311_cov_6.737714	501631	501643	AATACC	12	+	2	AATACC
NODE_4_length_533311_cov_6.737714	504633	504645	AATGAG	12	-	2	CTCATT
NODE_4_length_533311_cov_6.737714	508204	508216	AACCAG	12	+	2	CCAGAA
NODE_4_length_533311_cov_6.737714	508330	508342	AGCCTG	12	+	2	CCTGAG
NODE_4_length_533311_cov_6.737714	509575	509587	AACGTC	12	+	2	TCAACG
NODE_4_length_533311_cov_6.737714	510635	510647	ATGGCC	12	+	2	CCATGG
NODE_4_length_533311_cov_6.737714	511155	511168	AAAAAG	13	-	2	CTTTTT
NODE_4_length_533311_cov_6.737714	515025	515037	AAGCAC	12	+	2	CACAAG
NODE_4_length_533311_cov_6.737714	515150	515162	AATATC	12	+	2	CAATAT
NODE_4_length_533311_cov_6.737714	517332	517344	AAAAAT	12	+	2	AATAAA
NODE_4_length_533311_cov_6.737714	519963	519975	AAAATG	12	-	2	TCATTT
NODE_4_length_533311_cov_6.737714	520435	520447	AAAG	12	+	3	AAGA
NODE_4_length_533311_cov_6.737714	520846	520858	AATCGC	12	+	2	CAATCG
NODE_4_length_533311_cov_6.737714	523471	523485	AAAAGG	14	+	2	AAGGAA
NODE_4_length_533311_cov_6.737714	528166	528178	ACCTGC	12	-	2	TGCAGG
NODE_4_length_533311_cov_6.737714	531549	531561	AATCGC	12	+	2	CAATCG
NODE_5_length_527307_cov_7.185409	1005	1019	AGGATC	14	-	2	TGATCC
NODE_5_length_527307_cov_7.185409	7359	7371	ACTGGG	12	+	2	CTGGGA
NODE_5_length_527307_cov_7.185409	8257	8269	AAAAAG	12	-	2	CTTTTT
NODE_5_length_527307_cov_7.185409	8374	8387	AGCCGG	13	+	2	CCGGAG
NODE_5_length_527307_cov_7.185409	8761	8773	ACAGG	12	+	2	GGACA
NODE_5_length_527307_cov_7.185409	13933	13945	ACAGCT	12	+	2	TACAGC
NODE_5_length_527307_cov_7.185409	14873	14885	ACCAGC	12	+	2	CACCAG
NODE_5_length_527307_cov_7.185409	20158	20170	ACAT	12	+	3	ATAC
NODE_5_length_527307_cov_7.185409	20875	20888	AAACCT	13	-	2	TTAGGT
NODE_5_length_527307_cov_7.185409	23606	23618	AAAAGC	12	+	2	AAGCAA
NODE_5_length_527307_cov_7.185409	23940	23952	AAGAT	12	-	2	ATCTT
NODE_5_length_527307_cov_7.185409	30717	30733	AACGAT	16	+	2	AACGAT
NODE_5_length_527307_cov_7.185409	31076	31088	ATCGGC	12	+	2	CGGCAT
NODE_5_length_527307_cov_7.185409	31502	31514	AAGACC	12	+	2	CCAAGA
NODE_5_length_527307_cov_7.185409	31869	31881	AACTGG	12	+	2	CTGGAA
NODE_5_length_527307_cov_7.185409	32497	32511	AACTAC	14	+	2	AACTAC
NODE_5_length_527307_cov_7.185409	34977	34993	AACGGT	16	-	2	TACCGT
NODE_5_length_527307_cov_7.185409	40103	40115	AAGAGG	12	-	2	TCTTCC
NODE_5_length_527307_cov_7.185409	42054	42066	ACGGGC	12	-	2	CCCGTG
NODE_5_length_527307_cov_7.185409	42868	42880	AGCGGC	12	+	2	CGGCAG
NODE_5_length_527307_cov_7.185409	46134	46146	AAATGG	12	+	2	ATGGAA
NODE_5_length_527307_cov_7.185409	47831	47844	AACATG	13	+	2	ACATGA
NODE_5_length_527307_cov_7.185409	49329	49343	AAAATG	14	-	2	ATTTTC
NODE_5_length_527307_cov_7.185409	51738	51753	AACGGC	15	+	2	GCAACG
NODE_5_length_527307_cov_7.185409	51979	51996	ACGGCG	17	+	2	CGACGG
NODE_5_length_527307_cov_7.185409	52575	52587	AACGGC	12	+	2	ACGGCA
NODE_5_length_527307_cov_7.185409	55357	55371	AAAATC	14	-	2	GATTTT
NODE_5_length_527307_cov_7.185409	58343	58357	AACAGC	14	-	2	GCTGTT
NODE_5_length_527307_cov_7.185409	59093	59105	AACGGT	12	-	2	CGTTAC
NODE_5_length_527307_cov_7.185409	59460	59475	ACGTAT	15	+	2	GTATAC
NODE_5_length_527307_cov_7.185409	59700	59712	AGAGGC	12	+	2	GAGGCA
NODE_5_length_527307_cov_7.185409	59829	59842	AATAGT	13	+	2	TAATAG
NODE_5_length_527307_cov_7.185409	60406	60419	AGCGGG	13	-	2	CCGCTC
NODE_5_length_527307_cov_7.185409	60866	60878	ACCTCT	12	-	2	GGTAGA
NODE_5_length_527307_cov_7.185409	65972	65984	ACCGGC	12	+	2	GGCACC
NODE_5_length_527307_cov_7.185409	66935	66947	ACCAGC	12	-	2	CTGGTG
NODE_5_length_527307_cov_7.185409	68051	68064	AAAAGG	13	+	2	AAAGGA
NODE_5_length_527307_cov_7.185409	74113	74125	AAACGG	12	+	2	AAACGG
NODE_5_length_527307_cov_7.185409	77417	77430	AAGGCG	13	+	2	GGCGAA
NODE_5_length_527307_cov_7.185409	81054	81066	AAAAGT	12	-	2	CTTTTA
NODE_5_length_527307_cov_7.185409	81345	81357	AACCCG	12	+	2	GAACCC
NODE_5_length_527307_cov_7.185409	81565	81579	ACGGC	14	+	2	ACGGC
NODE_5_length_527307_cov_7.185409	83054	83066	AAAAT	12	+	2	AATAA
NODE_5_length_527307_cov_7.185409	83057	83069	AAAAAT	12	+	2	AAAATA
NODE_5_length_527307_cov_7.185409	83633	83645	AAAAAC	12	-	2	GTTTTT
NODE_5_length_527307_cov_7.185409	84454	84466	AAAAGT	12	-	2	TTTACT
NODE_5_length_527307_cov_7.185409	88342	88356	AGC	14	+	4	GCA
NODE_5_length_527307_cov_7.185409	91715	91727	AGC	12	+	4	CAG
NODE_5_length_527307_cov_7.185409	92223	92235	ACAGGC	12	+	2	CAGGCA
NODE_5_length_527307_cov_7.185409	97992	98004	AACCGT	12	-	2	CGGTTA
NODE_5_length_527307_cov_7.185409	99140	99152	AAAGAC	12	+	2	CAAAGA
NODE_5_length_527307_cov_7.185409	99332	99347	ACCGAT	15	+	2	CGATAC
NODE_5_length_527307_cov_7.185409	100431	100443	AAACTG	12	+	2	CTGAAA
NODE_5_length_527307_cov_7.185409	101541	101553	AAGCCG	12	+	2	CCGAAG
NODE_5_length_527307_cov_7.185409	104668	104681	ACGGGC	13	-	2	GTGCCC
NODE_5_length_527307_cov_7.185409	105814	105826	AACTGG	12	-	2	TTCCAG
NODE_5_length_527307_cov_7.185409	107930	107943	ACCGAT	13	+	2	CGATAC
NODE_5_length_527307_cov_7.185409	109995	110007	CCGGCG	12	+	2	GGCGCC
NODE_5_length_527307_cov_7.185409	111914	111926	AGGGC	12	+	2	CAGGG
NODE_5_length_527307_cov_7.185409	112777	112791	CCCGCG	14	-	2	GGCGCG
NODE_5_length_527307_cov_7.185409	112831	112843	CCCGCG	12	-	2	GGGCGC
NODE_5_length_527307_cov_7.185409	114485	114498	ACACGT	13	-	2	TACGTG
NODE_5_length_527307_cov_7.185409	115544	115556	AAAAC	12	-	2	TTGTT
NODE_5_length_527307_cov_7.185409	120388	120400	AAGG	12	+	3	GGAA
NODE_5_length_527307_cov_7.185409	120923	120936	AAGTGT	13	+	2	TGTAAG
NODE_5_length_527307_cov_7.185409	121914	121926	AGATGC	12	+	2	CAGATG
NODE_5_length_527307_cov_7.185409	123593	123607	ACGCAT	14	+	2	CGCATA
NODE_5_length_527307_cov_7.185409	125117	125129	ACCCAT	12	+	2	CCCATA
NODE_5_length_527307_cov_7.185409	126656	126671	AGGGCC	15	-	2	GCCCTG
NODE_5_length_527307_cov_7.185409	128519	128531	AAAAAG	12	+	2	AAAGAA
NODE_5_length_527307_cov_7.185409	131285	131297	AAAGCC	12	-	2	GGCTTT
NODE_5_length_527307_cov_7.185409	133528	133540	AAATTT	12	+	2	TTTAAA
NODE_5_length_527307_cov_7.185409	134745	134759	ACAGGC	14	+	2	GCACAG
NODE_5_length_527307_cov_7.185409	137819	137831	AAAATC	12	-	2	TTGATT
NODE_5_length_527307_cov_7.185409	139870	139885	ACTGAT	15	+	2	CTGATA
NODE_5_length_527307_cov_7.185409	144028	144041	ACCAGC	13	+	2	GCACCA
NODE_5_length_527307_cov_7.185409	146439	146451	ACAGGT	12	+	2	AGGTAC
NODE_5_length_527307_cov_7.185409	151337	151351	AAGAGG	14	+	2	AGGAAG
NODE_5_length_527307_cov_7.185409	155948	155961	AGAT	13	+	3	AGAT
NODE_5_length_527307_cov_7.185409	156849	156861	AACCTG	12	-	2	TTCAGG
NODE_5_length_527307_cov_7.185409	157028	157040	CCCCGG	12	-	2	GGCCGG
NODE_5_length_527307_cov_7.185409	158352	158364	ATCCCG	12	-	2	GGATCG
NODE_5_length_527307_cov_7.185409	158496	158508	AGGGC	12	-	2	CCTGC
NODE_5_length_527307_cov_7.185409	161945	161957	AACTGG	12	-	2	GTTCCA
NODE_5_length_527307_cov_7.185409	166767	166779	AAAGCG	12	+	2	AAAGCG
NODE_5_length_527307_cov_7.185409	167088	167100	CCGG	12	+	3	GCCG
NODE_5_length_527307_cov_7.185409	170694	170706	AGCGGC	12	-	2	TGCCGC
NODE_5_length_527307_cov_7.185409	170899	170912	AAAAGG	13	-	2	CTTTTC
NODE_5_length_527307_cov_7.185409	171020	171032	AATATG	12	+	2	TATGAA
NODE_5_length_527307_cov_7.185409	172659	172671	AAGCTG	12	+	2	GCTGAA
NODE_5_length_527307_cov_7.185409	173711	173724	ACCAGC	13	-	2	GCTGGT
NODE_5_length_527307_cov_7.185409	174526	174539	AACCTG	13	+	2	CTGAAC
NODE_5_length_527307_cov_7.185409	176939	176951	AGAGCC	12	+	2	GCCAGA
NODE_5_length_527307_cov_7.185409	178931	178944	AGGCCC	13	+	2	GCCCAG
NODE_5_length_527307_cov_7.185409	181281	181293	AACAAT	12	-	2	ATTGTT
NODE_5_length_527307_cov_7.185409	182208	182221	AGCTGC	13	+	2	GCAGCT
NODE_5_length_527307_cov_7.185409	183793	183808	AACAGG	15	-	2	TTCCTG
NODE_5_length_527307_cov_7.185409	184071	184083	AAAATG	12	-	2	CATTTT
NODE_5_length_527307_cov_7.185409	185191	185203	AACTGG	12	-	2	TCCAGT
NODE_5_length_527307_cov_7.185409	185624	185636	AGCCGC	12	+	2	CGCAGC
NODE_5_length_527307_cov_7.185409	186956	186968	AAAGTG	12	-	2	CTTTCA
NODE_5_length_527307_cov_7.185409	189107	189119	AAGATG	12	-	2	TTCATC
NODE_5_length_527307_cov_7.185409	189509	189521	AGGGCC	12	-	2	CCCTGG
NODE_5_length_527307_cov_7.185409	191457	191469	ACCTGC	12	-	2	AGGTGC
NODE_5_length_527307_cov_7.185409	192412	192426	AAACTG	14	-	2	CAGTTT
NODE_5_length_527307_cov_7.185409	193679	193692	ACCCGC	13	-	2	GCGGGT
NODE_5_length_527307_cov_7.185409	194302	194314	ACGCCT	12	-	2	AGGCGT
NODE_5_length_527307_cov_7.185409	194686	194698	AACCCG	12	+	2	CCCGAA
NODE_5_length_527307_cov_7.185409	194844	194856	AGGGGC	12	+	2	GCAGGG
NODE_5_length_527307_cov_7.185409	195856	195872	AGGGCC	16	+	2	CCAGGG
NODE_5_length_527307_cov_7.185409	195927	195939	ACAGGC	12	-	2	TGTGCC
NODE_5_length_527307_cov_7.185409	197885	197897	AGGCCC	12	+	2	CCAGGC
NODE_5_length_527307_cov_7.185409	198850	198862	ACCGTC	12	-	2	ACGGTG
NODE_5_length_527307_cov_7.185409	200312	200325	ACCTGG	13	-	2	TCCAGG
NODE_5_length_527307_cov_7.185409	202101	202113	ACCCGC	12	-	2	TGCGGG
NODE_5_length_527307_cov_7.185409	204117	204131	AACCTG	14	+	2	TGAACC
NODE_5_length_527307_cov_7.185409	204174	204186	ACCTGG	12	+	2	ACCTGG
NODE_5_length_527307_cov_7.185409	204736	204749	AGC	13	+	4	GCA
NODE_5_length_527307_cov_7.185409	204983	204995	CCCGG	12	+	2	GCCCG
NODE_5_length_527307_cov_7.185409	206000	206012	ATGCCC	12	+	2	CATGCC
NODE_5_length_527307_cov_7.185409	206222	206234	AAGACG	12	-	2	TCTTCG
NODE_5_length_527307_cov_7.185409	206557	206569	ATCCCG	12	+	2	TCCCGA
NODE_5_length_527307_cov_7.185409	206989	207001	AAAAGG	12	-	2	TTTTCC
NODE_5_length_527307_cov_7.185409	207223	207236	ACC	13	+	4	ACC
NODE_5_length_527307_cov_7.185409	211762	211774	ACAGAT	12	+	2	ATACAG
NODE_5_length_527307_cov_7.185409	212349	212361	ACATCG	12	+	2	CATCGA
NODE_5_length_527307_cov_7.185409	212562	212574	AAGCGC	12	+	2	GCGCAA
NODE_5_length_527307_cov_7.185409	213232	213246	AAAAAG	14	-	2	CTTTTT
NODE_5_length_527307_cov_7.185409	216678	216691	AAAAC	13	-	2	TTTGT
NODE_5_length_527307_cov_7.185409	217998	218011	AGGATC	13	+	2	CAGGAT
NODE_5_length_527307_cov_7.185409	218031	218043	AACCAG	12	-	2	CTGGTT
NODE_5_length_527307_cov_7.185409	219061	219077	ACAG	16	+	4	CAGA
NODE_5_length_527307_cov_7.185409	219153	219165	AGC	12	-	4	CTG
NODE_5_length_527307_cov_7.185409	219317	219330	AAACTG	13	+	2	GAAACT
NODE_5_length_527307_cov_7.185409	224535	224547	AAACGG	12	+	2	GAAACG
NODE_5_length_527307_cov_7.185409	224661	224673	AAAGAG	12	-	2	CTCTTT
NODE_5_length_527307_cov_7.185409	224786	224798	ACACCC	12	-	2	TGTGGG
NODE_5_length_527307_cov_7.185409	227724	227738	ACCAGC	14	-	2	GGTGCT
NODE_5_length_527307_cov_7.185409	229044	229057	AACCTG	13	+	2	GAACCT
NODE_5_length_527307_cov_7.185409	231131	231143	AACAGC	12	-	2	TTGCTG
NODE_5_length_527307_cov_7.185409	232616	232628	AGGCCC	12	-	2	CTGGGC
NODE_5_length_527307_cov_7.185409	234986	235000	AGCAGG	14	+	2	GGAGCA
NODE_5_length_527307_cov_7.185409	235673	235687	AGCGGC	14	+	2	AGCGGC
NODE_5_length_527307_cov_7.185409	235770	235785	ACCAGT	15	-	2	GTACTG
NODE_5_length_527307_cov_7.185409	236793	236806	CCGCG	13	+	2	CGCCG
NODE_5_length_527307_cov_7.185409	236901	236913	AGGGCC	12	-	2	CTGGCC
NODE_5_length_527307_cov_7.185409	237112	237126	AGGGCC	14	-	2	CCCTGG
NODE_5_length_527307_cov_7.185409	239701	239713	AGGCGC	12	-	2	CCTGCG
NODE_5_length_527307_cov_7.185409	240787	240799	ACAGAT	12	+	2	AGATAC
NODE_5_length_527307_cov_7.185409	245290	245302	AAGCAG	12	+	2	GCAGAA
NODE_5_length_527307_cov_7.185409	247456	247468	ACCGCT	12	+	2	TACCGC
NODE_5_length_527307_cov_7.185409	249414	249426	ACGGCC	12	+	2	GGCCAC
NODE_5_length_527307_cov_7.185409	249886	249898	ACCGGG	12	-	2	CCGGTC
NODE_5_length_527307_cov_7.185409	250413	250426	AGCCGC	13	-	2	TGCGGC
NODE_5_length_527307_cov_7.185409	251181	251193	AAAGAG	12	+	2	GAAAGA
NODE_5_length_527307_cov_7.185409	256085	256097	CCGGCG	12	+	2	CCGGCG
NODE_5_length_527307_cov_7.185409	260273	260286	AGAGC	13	-	2	TGCTC
NODE_5_length_527307_cov_7.185409	260793	260806	AGATCG	13	+	2	ATCGAG
NODE_5_length_527307_cov_7.185409	260999	261013	ACCAGC	14	-	2	GGTGCT
NODE_5_length_527307_cov_7.185409	261808	261820	AGGCGC	12	-	2	CGCCTG
NODE_5_length_527307_cov_7.185409	265640	265652	AAAGAC	12	-	2	GTCTTT
NODE_5_length_527307_cov_7.185409	266406	266418	ACCGAG	12	+	2	CCGAGA
NODE_5_length_527307_cov_7.185409	269221	269234	AGC	13	+	4	GCA
NODE_5_length_527307_cov_7.185409	269639	269652	AGGGCC	13	+	2	GGCCAG
NODE_5_length_527307_cov_7.185409	269751	269764	AAGGCC	13	-	2	TTGGCC
NODE_5_length_527307_cov_7.185409	270346	270359	ACGCGT	13	+	2	CGCGTA
NODE_5_length_527307_cov_7.185409	272756	272768	ACCAGC	12	-	2	TGCTGG
NODE_5_length_527307_cov_7.185409	273761	273773	AGGGCC	12	-	2	CTGGCC
NODE_5_length_527307_cov_7.185409	275278	275293	ACCCGC	15	-	2	TGCGGG
NODE_5_length_527307_cov_7.185409	280526	280538	AAAGTC	12	-	2	TTTGAC
NODE_5_length_527307_cov_7.185409	280877	280889	AAAAAT	12	+	2	AAAAAT
NODE_5_length_527307_cov_7.185409	280895	280908	AAATGT	13	+	2	AATGTA
NODE_5_length_527307_cov_7.185409	280937	280951	AAAGAG	14	+	2	AAAGAG
NODE_5_length_527307_cov_7.185409	284381	284394	AAAGCC	13	+	2	GCCAAA
NODE_5_length_527307_cov_7.185409	285551	285564	ATCCGG	13	+	2	CCGGAT
NODE_5_length_527307_cov_7.185409	286460	286472	AAACCG	12	+	2	AACCGA
NODE_5_length_527307_cov_7.185409	290430	290444	AGGGCC	14	+	2	GGCCAG
NODE_5_length_527307_cov_7.185409	291309	291321	AAAGGT	12	-	2	CCTTTA
NODE_5_length_527307_cov_7.185409	292677	292689	CCCCGG	12	-	2	GGCCGG
NODE_5_length_527307_cov_7.185409	294232	294247	AAGCGT	15	-	2	ACGCTT
NODE_5_length_527307_cov_7.185409	294532	294544	ACCTGC	12	-	2	GGTGCA
NODE_5_length_527307_cov_7.185409	294544	294556	ACTGCC	12	-	2	CAGTGG
NODE_5_length_527307_cov_7.185409	294619	294631	ACC	12	+	4	ACC
NODE_5_length_527307_cov_7.185409	294885	294897	ACCTAT	12	+	2	TACCTA
NODE_5_length_527307_cov_7.185409	295469	295481	AAACCG	12	-	2	TTTCGG
NODE_5_length_527307_cov_7.185409	295714	295726	ACGGCT	12	+	2	GCTACG
NODE_5_length_527307_cov_7.185409	296580	296593	AACCGG	13	-	2	TTCCGG
NODE_5_length_527307_cov_7.185409	297258	297270	AGCGGG	12	+	2	AGCGGG
NODE_5_length_527307_cov_7.185409	302427	302439	AACGGT	12	-	2	GTTACC
NODE_5_length_527307_cov_7.185409	303855	303867	AGCTCC	12	-	2	GCTGGA
NODE_5_length_527307_cov_7.185409	308376	308391	ATCGGC	15	-	2	ATGCCG
NODE_5_length_527307_cov_7.185409	308411	308423	ACGGGC	12	+	2	GGCACG
NODE_5_length_527307_cov_7.185409	308675	308687	AAAAGT	12	+	2	GTAAAA
NODE_5_length_527307_cov_7.185409	310046	310059	AGGGCC	13	-	2	CCTGGC
NODE_5_length_527307_cov_7.185409	310490	310504	ACCCGC	14	+	2	CCGCAC
NODE_5_length_527307_cov_7.185409	312637	312649	AGCGCC	12	-	2	GCGCTG
NODE_5_length_527307_cov_7.185409	316732	316744	AACCGT	12	+	2	ACCGTA
NODE_5_length_527307_cov_7.185409	318989	319001	AGGGCC	12	-	2	CCCTGG
NODE_5_length_527307_cov_7.185409	319615	319632	ACAGCT	17	+	2	GCTACA
NODE_5_length_527307_cov_7.185409	320231	320243	AAAG	12	+	3	GAAA
NODE_5_length_527307_cov_7.185409	322648	322660	ACCACG	12	-	2	GGTCGT
NODE_5_length_527307_cov_7.185409	322824	322836	AGGCAT	12	+	2	GCATAG
NODE_5_length_527307_cov_7.185409	322836	322848	AACGCG	12	-	2	TCGCGT
NODE_5_length_527307_cov_7.185409	323995	324007	AACACG	12	+	2	CGAACA
NODE_5_length_527307_cov_7.185409	325178	325191	ATCGGC	13	+	2	TCGGCA
NODE_5_length_527307_cov_7.185409	327079	327091	ACCGCT	12	+	2	TACCGC
NODE_5_length_527307_cov_7.185409	332800	332813	ACCCAG	13	+	2	CAGACC
NODE_5_length_527307_cov_7.185409	335459	335471	AGGGC	12	-	2	TGCCC
NODE_5_length_527307_cov_7.185409	337410	337423	ACCTAT	13	+	2	TATACC
NODE_5_length_527307_cov_7.185409	337450	337462	AACGGT	12	+	2	CGGTAA
NODE_5_length_527307_cov_7.185409	337756	337771	ACGGCC	15	+	2	CGGCCA
NODE_5_length_527307_cov_7.185409	337845	337857	AACCTG	12	+	2	CTGAAC
NODE_5_length_527307_cov_7.185409	338576	338594	ACCCGT	18	-	3	TACGGG
NODE_5_length_527307_cov_7.185409	339451	339464	ACGGCC	13	+	2	CGGCCA
NODE_5_length_527307_cov_7.185409	340348	340360	ACCGAT	12	+	2	ATACCG
NODE_5_length_527307_cov_7.185409	340788	340800	ACCTGG	12	+	2	GACCTG
NODE_5_length_527307_cov_7.185409	340964	340976	AAGG	12	+	3	GAAG
NODE_5_length_527307_cov_7.185409	343460	343472	AATAGG	12	-	2	CCTATT
NODE_5_length_527307_cov_7.185409	343520	343533	AAAGTG	13	-	2	CTTTCA
NODE_5_length_527307_cov_7.185409	344677	344689	ACACCG	12	+	2	ACACCG
NODE_5_length_527307_cov_7.185409	344846	344858	ACCGCT	12	-	2	GCGGTA
NODE_5_length_527307_cov_7.185409	344880	344894	AATATC	14	+	2	CAATAT
NODE_5_length_527307_cov_7.185409	345513	345526	AATGGT	13	-	2	TACCAT
NODE_5_length_527307_cov_7.185409	346095	346108	AACGGT	13	+	2	GGTAAC
NODE_5_length_527307_cov_7.185409	346724	346736	AAGCTG	12	-	2	TCAGCT
NODE_5_length_527307_cov_7.185409	347918	347930	AAACCG	12	-	2	TTTCGG
NODE_5_length_527307_cov_7.185409	349088	349100	ACCGGC	12	-	2	GGTGCC
NODE_5_length_527307_cov_7.185409	350583	350597	AAGGGT	14	-	2	TTACCC
NODE_5_length_527307_cov_7.185409	351822	351835	ACGGCC	13	+	2	CGGCCA
NODE_5_length_527307_cov_7.185409	352853	352865	AACCGT	12	+	2	GTAACC
NODE_5_length_527307_cov_7.185409	353274	353290	AACGGT	16	+	2	CGGTAA
NODE_5_length_527307_cov_7.185409	355829	355843	AACGGT	14	-	2	CGTTAC
NODE_5_length_527307_cov_7.185409	359497	359509	AAATAT	12	-	2	ATATTT
NODE_5_length_527307_cov_7.185409	360399	360411	AAGCTT	12	+	2	GCTTAA
NODE_5_length_527307_cov_7.185409	360423	360435	ACTCCC	12	-	2	AGTGGG
NODE_5_length_527307_cov_7.185409	361995	362008	ACCAT	13	-	2	GTATG
NODE_5_length_527307_cov_7.185409	363345	363358	AATGGT	13	-	2	CCATTA
NODE_5_length_527307_cov_7.185409	363922	363935	AATAGG	13	-	2	TTCCTA
NODE_5_length_527307_cov_7.185409	365732	365744	AGCGGC	12	+	2	GCAGCG
NODE_5_length_527307_cov_7.185409	366958	366973	ATCGGC	15	-	2	GATGCC
NODE_5_length_527307_cov_7.185409	367586	367598	AGGCAT	12	+	2	TAGGCA
NODE_5_length_527307_cov_7.185409	367971	367983	CCGGCG	12	+	2	CGCCGG
NODE_5_length_527307_cov_7.185409	371330	371342	AAGAG	12	+	2	GAAGA
NODE_5_length_527307_cov_7.185409	371863	371875	AGGGCC	12	-	2	CCCTGG
NODE_5_length_527307_cov_7.185409	375333	375345	ACCGGC	12	-	2	GCCGGT
NODE_5_length_527307_cov_7.185409	383092	383105	AAAAT	13	-	2	TTATT
NODE_5_length_527307_cov_7.185409	383473	383485	AAATGG	12	+	2	TGGAAA
NODE_5_length_527307_cov_7.185409	384619	384631	AAAAAG	12	-	2	CTTTTT
NODE_5_length_527307_cov_7.185409	385747	385759	CCCCGG	12	+	2	CCGGCC
NODE_5_length_527307_cov_7.185409	385875	385887	AAACTG	12	-	2	TTTCAG
NODE_5_length_527307_cov_7.185409	386786	386798	AAGACG	12	+	2	GAAGAC
NODE_5_length_527307_cov_7.185409	388944	388956	CCCGCG	12	+	2	GCCCGC
NODE_5_length_527307_cov_7.185409	389287	389299	ACCTG	12	+	2	CCTGA
NODE_5_length_527307_cov_7.185409	391453	391465	AAAAG	12	-	2	TTTTC
NODE_5_length_527307_cov_7.185409	392016	392028	AGGCCC	12	-	2	GGCCTG
NODE_5_length_527307_cov_7.185409	392507	392519	CCCCGG	12	+	2	CCGGCC
NODE_5_length_527307_cov_7.185409	393717	393729	AAGCCG	12	-	2	TCGGCT
NODE_5_length_527307_cov_7.185409	395880	395892	ACCGCT	12	-	2	GTAGCG
NODE_5_length_527307_cov_7.185409	396594	396606	ACAGG	12	-	2	TCCTG
NODE_5_length_527307_cov_7.185409	399159	399172	AAATCG	13	+	2	GAAATC
NODE_5_length_527307_cov_7.185409	399214	399226	AAACGC	12	+	2	CGCAAA
NODE_5_length_527307_cov_7.185409	399775	399787	AGGGCC	12	-	2	CCCTGG
NODE_5_length_527307_cov_7.185409	400089	400101	AGGGCC	12	-	2	GCCCTG
NODE_5_length_527307_cov_7.185409	400293	400305	AGATGC	12	+	2	CAGATG
NODE_5_length_527307_cov_7.185409	400695	400707	AGGATC	12	-	2	TCCTGA
NODE_5_length_527307_cov_7.185409	400708	400720	ACGGG	12	-	2	CCCGT
NODE_5_length_527307_cov_7.185409	402235	402247	AAGGC	12	-	2	TTGCC
NODE_5_length_527307_cov_7.185409	403120	403132	AGC	12	+	4	CAG
NODE_5_length_527307_cov_7.185409	403888	403900	ACCCGC	12	-	2	GGTGCG
NODE_5_length_527307_cov_7.185409	404653	404665	AAGGCC	12	+	2	AAGGCC
NODE_5_length_527307_cov_7.185409	404723	404735	ACGGCG	12	+	2	ACGGCG
NODE_5_length_527307_cov_7.185409	406186	406199	ACCGGC	13	+	2	ACCGGC
NODE_5_length_527307_cov_7.185409	408223	408235	AAAGC	12	+	2	AGCAA
NODE_5_length_527307_cov_7.185409	408555	408568	AAAGTG	13	+	2	AAAGTG
NODE_5_length_527307_cov_7.185409	413211	413223	AGGGCC	12	-	2	CCCTGG
NODE_5_length_527307_cov_7.185409	413528	413540	AAGGAC	12	+	2	AAGGAC
NODE_5_length_527307_cov_7.185409	413556	413569	AAAGGC	13	-	2	CCTTTG
NODE_5_length_527307_cov_7.185409	415895	415907	ATGGCC	12	+	2	CATGGC
NODE_5_length_527307_cov_7.185409	417219	417231	CCG	12	+	4	CCG
NODE_5_length_527307_cov_7.185409	418621	418634	AGGATC	13	-	2	CTGATC
NODE_5_length_527307_cov_7.185409	418669	418682	AGC	13	-	4	CTG
NODE_5_length_527307_cov_7.185409	419046	419059	AGGGCC	13	-	2	CCTGGC
NODE_5_length_527307_cov_7.185409	421618	421630	AAAAAG	12	-	2	TTTTCT
NODE_5_length_527307_cov_7.185409	423525	423537	AGCCGC	12	-	2	CTGCGG
NODE_5_length_527307_cov_7.185409	425006	425019	ACCGCG	13	-	2	TCGCGG
NODE_5_length_527307_cov_7.185409	427378	427390	ACGTAT	12	+	2	TACGTA
NODE_5_length_527307_cov_7.185409	429675	429687	AAGGTG	12	+	2	AAGGTG
NODE_5_length_527307_cov_7.185409	429922	429934	AGCCTG	12	-	2	GCTCAG
NODE_5_length_527307_cov_7.185409	430163	430175	ACCTAT	12	-	2	GTATAG
NODE_5_length_527307_cov_7.185409	434716	434729	AGGGCC	13	+	2	GGGCCA
NODE_5_length_527307_cov_7.185409	436823	436837	AAAAAG	14	+	2	AAGAAA
NODE_5_length_527307_cov_7.185409	437618	437630	AGGCCC	12	-	2	GGCCTG
NODE_5_length_527307_cov_7.185409	439993	440005	AGCCCC	12	-	2	GGGCTG
NODE_5_length_527307_cov_7.185409	440359	440371	ATGGCC	12	+	2	ATGGCC
NODE_5_length_527307_cov_7.185409	440386	440399	AAGTGG	13	+	2	GTGGAA
NODE_5_length_527307_cov_7.185409	441376	441388	ACCCTC	12	-	2	GGGTGA
NODE_5_length_527307_cov_7.185409	442425	442437	AAATCG	12	+	2	ATCGAA
NODE_5_length_527307_cov_7.185409	442675	442687	ACCTGG	12	+	2	ACCTGG
NODE_5_length_527307_cov_7.185409	446373	446386	AAGCG	13	-	2	CGCTT
NODE_5_length_527307_cov_7.185409	447816	447828	ACGCCC	12	-	2	GCGTGG
NODE_5_length_527307_cov_7.185409	449815	449827	ACGATC	12	-	2	GTGATC
NODE_5_length_527307_cov_7.185409	450122	450135	ATCGCC	13	+	2	CATCGC
NODE_5_length_527307_cov_7.185409	451205	451217	AAGCGG	12	+	2	CGGAAG
NODE_5_length_527307_cov_7.185409	451664	451677	AACCTG	13	-	2	TCAGGT
NODE_5_length_527307_cov_7.185409	453092	453104	ATGGCC	12	+	2	GGCCAT
NODE_5_length_527307_cov_7.185409	455699	455711	ACTGC	12	-	2	GTGCA
NODE_5_length_527307_cov_7.185409	458333	458348	AGGCCC	15	-	2	TGGGCC
NODE_5_length_527307_cov_7.185409	460040	460054	ACGGAT	14	-	2	CCGTAT
NODE_5_length_527307_cov_7.185409	460206	460218	AACGG	12	+	2	GAACG
NODE_5_length_527307_cov_7.185409	461422	461434	ACCAGC	12	-	2	TGCTGG
NODE_5_length_527307_cov_7.185409	461581	461593	AAAAAG	12	+	2	GAAAAA
NODE_5_length_527307_cov_7.185409	461866	461879	AGGGCC	13	-	2	GCCCTG
NODE_5_length_527307_cov_7.185409	464445	464458	AGGGCC	13	-	2	CCTGGC
NODE_5_length_527307_cov_7.185409	465300	465315	AGGGCC	15	-	2	GCCCTG
NODE_5_length_527307_cov_7.185409	467157	467169	AACGGT	12	+	2	ACGGTA
NODE_5_length_527307_cov_7.185409	467996	468011	ACCTGG	15	-	2	GGTCCA
NODE_5_length_527307_cov_7.185409	471230	471243	AGGCCC	13	+	2	CCCAGG
NODE_5_length_527307_cov_7.185409	473068	473080	AAAAC	12	+	2	ACAAA
NODE_5_length_527307_cov_7.185409	476116	476129	AAAAAT	13	-	2	ATTTTT
NODE_5_length_527307_cov_7.185409	478439	478451	AAGACG	12	+	2	ACGAAG
NODE_5_length_527307_cov_7.185409	478537	478549	ACCCGC	12	-	2	GCGGGT
NODE_5_length_527307_cov_7.185409	479132	479144	AACCGC	12	-	2	TGCGGT
NODE_5_length_527307_cov_7.185409	479237	479249	AACCGG	12	+	2	CGGAAC
NODE_5_length_527307_cov_7.185409	479343	479355	CCG	12	-	4	GGC
NODE_5_length_527307_cov_7.185409	480636	480648	AATCGG	12	+	2	GAATCG
NODE_5_length_527307_cov_7.185409	480924	480936	ACGATC	12	+	2	CGATCA
NODE_5_length_527307_cov_7.185409	484624	484636	AGCCGC	12	+	2	CGCAGC
NODE_5_length_527307_cov_7.185409	485916	485930	ACCTGG	14	+	2	GACCTG
NODE_5_length_527307_cov_7.185409	487050	487062	AATGGT	12	-	2	TTACCA
NODE_5_length_527307_cov_7.185409	487253	487266	AAAGTG	13	+	2	GTGAAA
NODE_5_length_527307_cov_7.185409	487583	487595	AACCCG	12	+	2	CCCGAA
NODE_5_length_527307_cov_7.185409	488500	488512	AAGGCC	12	+	2	CAAGGC
NODE_5_length_527307_cov_7.185409	489803	489816	ACGGCC	13	+	2	ACGGCC
NODE_5_length_527307_cov_7.185409	490917	490930	AAAAT	13	-	2	TATTT
NODE_5_length_527307_cov_7.185409	492824	492837	ACCGAT	13	-	2	TATCGG
NODE_5_length_527307_cov_7.185409	493473	493486	ACCGAT	13	+	2	GATACC
NODE_5_length_527307_cov_7.185409	493511	493524	AACAGG	13	+	2	GGAACA
NODE_5_length_527307_cov_7.185409	496458	496470	AAAAAG	12	-	2	TTTTTC
NODE_5_length_527307_cov_7.185409	497926	497938	ACAGAT	12	-	2	TCTGTA
NODE_5_length_527307_cov_7.185409	499857	499869	AAAGCT	12	-	2	CTTTAG
NODE_5_length_527307_cov_7.185409	503859	503871	ACGGC	12	+	2	GGCAC
NODE_5_length_527307_cov_7.185409	503933	503949	ACGGCC	16	+	2	CACGGC
NODE_5_length_527307_cov_7.185409	507724	507736	AACAAT	12	+	2	ATAACA
NODE_5_length_527307_cov_7.185409	508463	508477	AAAAGG	14	-	2	CCTTTT
NODE_5_length_527307_cov_7.185409	510042	510054	AAAAAC	12	-	2	TTTTGT
NODE_5_length_527307_cov_7.185409	515284	515296	AAAGGC	12	-	2	CCTTTG
NODE_5_length_527307_cov_7.185409	516823	516837	CCCCGG	14	-	2	GCCGGG
NODE_5_length_527307_cov_7.185409	521828	521840	AGCAGG	12	+	2	GAGCAG
NODE_5_length_527307_cov_7.185409	522707	522719	AATACG	12	+	2	GAATAC
NODE_5_length_527307_cov_7.185409	524136	524148	AAACGG	12	-	2	GTTTCC
NODE_5_length_527307_cov_7.185409	525532	525544	AGCCTG	12	+	2	TGAGCC
NODE_6_length_523094_cov_23.987421	2282	2294	ACGCTG	12	+	2	ACGCTG
NODE_6_length_523094_cov_23.987421	2359	2371	ACCGAT	12	+	2	CGATAC
NODE_6_length_523094_cov_23.987421	2396	2408	AACGTG	12	-	2	ACGTTC
NODE_6_length_523094_cov_23.987421	3461	3473	AATGGC	12	+	2	GGCAAT
NODE_6_length_523094_cov_23.987421	3658	3670	ACACCT	12	+	2	CACCTA
NODE_6_length_523094_cov_23.987421	4918	4934	AGCGCC	16	-	2	CTGGCG
NODE_6_length_523094_cov_23.987421	6586	6598	ACCCAG	12	-	2	TCTGGG
NODE_6_length_523094_cov_23.987421	6655	6667	CCGGCG	12	+	2	CGGCGC
NODE_6_length_523094_cov_23.987421	6984	6996	AGCGGG	12	+	2	AGCGGG
NODE_6_length_523094_cov_23.987421	7029	7041	CCCCG	12	-	2	GGCGG
NODE_6_length_523094_cov_23.987421	8991	9003	AGCTC	12	+	2	CAGCT
NODE_6_length_523094_cov_23.987421	10235	10247	ACCGAT	12	-	2	CGGTAT
NODE_6_length_523094_cov_23.987421	10982	10994	ACG	12	+	4	CGA
NODE_6_length_523094_cov_23.987421	11774	11786	AGATCG	12	+	2	ATCGAG
NODE_6_length_523094_cov_23.987421	12171	12183	AGCGCC	12	-	2	TGGCGC
NODE_6_length_523094_cov_23.987421	12786	12799	ACGCGG	13	-	2	GCGTCC
NODE_6_length_523094_cov_23.987421	13753	13765	ACGTCG	12	+	2	TCGACG
NODE_6_length_523094_cov_23.987421	14029	14041	ATCGGC	12	+	2	GCATCG
NODE_6_length_523094_cov_23.987421	14966	14979	AGCTCC	13	-	2	GAGCTG
NODE_6_length_523094_cov_23.987421	15626	15638	ACGCAG	12	-	2	CTGCGT
NODE_6_length_523094_cov_23.987421	15921	15936	ACCTCG	15	-	2	AGGTCG
NODE_6_length_523094_cov_23.987421	16064	16079	AAGGCC	15	+	2	AAGGCC
NODE_6_length_523094_cov_23.987421	16336	16349	ACCAGC	13	-	2	GTGCTG
NODE_6_length_523094_cov_23.987421	16430	16442	ATGCGC	12	+	2	ATGCGC
NODE_6_length_523094_cov_23.987421	16851	16863	AGCCG	12	-	2	GCTCG
NODE_6_length_523094_cov_23.987421	17476	17489	AAGGCG	13	-	2	GCCTTC
NODE_6_length_523094_cov_23.987421	18638	18653	ACATCG	15	-	2	CGATGT
NODE_6_length_523094_cov_23.987421	18990	19002	CCG	12	-	4	CGG
NODE_6_length_523094_cov_23.987421	19275	19287	AAGCGG	12	+	2	GAAGCG
NODE_6_length_523094_cov_23.987421	19962	19976	AACGCG	14	-	2	GTTCGC
NODE_6_length_523094_cov_23.987421	20061	20073	CCGCG	12	-	2	GCGCG
NODE_6_length_523094_cov_23.987421	20471	20483	ACGCCG	12	-	2	TCGGCG
NODE_6_length_523094_cov_23.987421	20551	20564	ACCGC	13	-	2	CGGTG
NODE_6_length_523094_cov_23.987421	20869	20881	AGGGCC	12	+	2	GGCCAG
NODE_6_length_523094_cov_23.987421	22258	22270	CCGG	12	+	3	GCCG
NODE_6_length_523094_cov_23.987421	22859	22872	AGCGGC	13	-	2	GCTGCC
NODE_6_length_523094_cov_23.987421	23358	23370	AGGGCC	12	-	2	GCCCTG
NODE_6_length_523094_cov_23.987421	23448	23462	ACCGCG	14	-	2	CGGTCG
NODE_6_length_523094_cov_23.987421	23510	23522	ACCATG	12	-	2	ATGGTC
NODE_6_length_523094_cov_23.987421	24092	24105	CCCCGG	13	+	2	CCGGCC
NODE_6_length_523094_cov_23.987421	24383	24395	AGGCG	12	-	2	CGCCT
NODE_6_length_523094_cov_23.987421	24518	24530	AGCGCC	12	-	2	GCGCTG
NODE_6_length_523094_cov_23.987421	24963	24975	AGAGCC	12	+	2	GCCAGA
NODE_6_length_523094_cov_23.987421	25154	25166	ACGCC	12	-	2	CGTGG
NODE_6_length_523094_cov_23.987421	26005	26017	AAGCCC	12	+	2	CAAGCC
NODE_6_length_523094_cov_23.987421	27171	27184	AACTGG	13	-	2	GTTCCA
NODE_6_length_523094_cov_23.987421	27749	27762	CCGCG	13	-	2	GCGCG
NODE_6_length_523094_cov_23.987421	27899	27911	ATCGCG	12	+	2	CGATCG
NODE_6_length_523094_cov_23.987421	28088	28101	AGCGCG	13	-	2	CTCGCG
NODE_6_length_523094_cov_23.987421	28097	28110	CCGGCG	13	+	2	GCGCCG
NODE_6_length_523094_cov_23.987421	30914	30926	CCGG	12	+	3	CGGC
NODE_6_length_523094_cov_23.987421	30983	30995	CCCCGG	12	-	2	GCCGGG
NODE_6_length_523094_cov_23.987421	31162	31174	ATGCGC	12	+	2	TGCGCA
NODE_6_length_523094_cov_23.987421	32954	32968	ACGCGC	14	-	2	GCGTGC
NODE_6_length_523094_cov_23.987421	33389	33403	CCGCG	14	-	2	GGCGC
NODE_6_length_523094_cov_23.987421	34249	34261	ACATCG	12	+	2	CGACAT
NODE_6_length_523094_cov_23.987421	34828	34840	ACCGCG	12	+	2	GACCGC
NODE_6_length_523094_cov_23.987421	35102	35120	CCGGCG	18	+	3	GCGCCG
NODE_6_length_523094_cov_23.987421	35631	35643	ACATGG	12	-	2	CATGTC
NODE_6_length_523094_cov_23.987421	35642	35654	AGCC	12	+	3	CAGC
NODE_6_length_523094_cov_23.987421	36212	36225	CCCGCG	13	+	2	GCGCCC
NODE_6_length_523094_cov_23.987421	37357	37370	AGGCCG	13	-	2	GGCCTC
NODE_6_length_523094_cov_23.987421	37755	37776	ACGGCG	21	-	3	CGTCGC
NODE_6_length_523094_cov_23.987421	37773	37792	ACGATC	19	-	3	CGTGAT
NODE_6_length_523094_cov_23.987421	38188	38200	AAGAGG	12	-	2	CTCTTC
NODE_6_length_523094_cov_23.987421	38231	38245	ACCATG	14	-	2	TCATGG
NODE_6_length_523094_cov_23.987421	39838	39850	ACGATC	12	+	2	TCACGA
NODE_6_length_523094_cov_23.987421	40603	40616	ACGTCC	13	+	2	CCACGT
NODE_6_length_523094_cov_23.987421	41709	41721	AGCAGG	12	+	2	AGCAGG
NODE_6_length_523094_cov_23.987421	41722	41736	AGCCGG	14	+	2	GCCGGA
NODE_6_length_523094_cov_23.987421	42445	42458	AGGCCG	13	+	2	GGCCGA
NODE_6_length_523094_cov_23.987421	42852	42864	CCGG	12	+	3	GCCG
NODE_6_length_523094_cov_23.987421	44034	44047	ATCGC	13	-	2	GCGAT
NODE_6_length_523094_cov_23.987421	44942	44958	ACATCC	16	+	2	CATCCA
NODE_6_length_523094_cov_23.987421	45959	45974	ACGCCG	15	+	2	CGACGC
NODE_6_length_523094_cov_23.987421	47477	47489	ACGCCG	12	-	2	GCGTCG
NODE_6_length_523094_cov_23.987421	47578	47590	ACCGTG	12	-	2	GTCACG
NODE_6_length_523094_cov_23.987421	49035	49047	CCCG	12	-	3	GCGG
NODE_6_length_523094_cov_23.987421	49128	49141	CCG	13	-	4	GGC
NODE_6_length_523094_cov_23.987421	50360	50372	ACGCG	12	+	2	CGCGA
NODE_6_length_523094_cov_23.987421	52022	52034	ACCCGG	12	-	2	GTCCGG
NODE_6_length_523094_cov_23.987421	52333	52346	ACGCTG	13	-	2	GTCAGC
NODE_6_length_523094_cov_23.987421	53115	53127	AGCGGC	12	+	2	GCAGCG
NODE_6_length_523094_cov_23.987421	53827	53839	AGGCCG	12	-	2	CTCGGC
NODE_6_length_523094_cov_23.987421	53836	53852	CCCGCG	16	-	2	GGCGCG
NODE_6_length_523094_cov_23.987421	54694	54706	AGGCCG	12	-	2	CTCGGC
NODE_6_length_523094_cov_23.987421	54808	54821	CCG	13	+	4	GCC
NODE_6_length_523094_cov_23.987421	55286	55298	CCG	12	+	4	CGC
NODE_6_length_523094_cov_23.987421	56219	56231	CCGGCG	12	+	2	CGGCGC
NODE_6_length_523094_cov_23.987421	56486	56498	AGCGCC	12	+	2	CCAGCG
NODE_6_length_523094_cov_23.987421	56820	56832	ACGAGG	12	-	2	CTCGTC
NODE_6_length_523094_cov_23.987421	57048	57061	AGGCCC	13	+	2	CAGGCC
NODE_6_length_523094_cov_23.987421	58806	58818	AACTCG	12	-	2	CGAGTT
NODE_6_length_523094_cov_23.987421	59034	59049	CG	15	+	7	CG
NODE_6_length_523094_cov_23.987421	59987	59999	AGCGCG	12	+	2	GAGCGC
NODE_6_length_523094_cov_23.987421	60185	60197	ACGGCG	12	-	2	TCGCCG
NODE_6_length_523094_cov_23.987421	60542	60554	ACCAGC	12	+	2	ACCAGC
NODE_6_length_523094_cov_23.987421	60996	61012	CCGCG	16	+	3	CGCGC
NODE_6_length_523094_cov_23.987421	61210	61225	CCG	15	-	5	GCG
NODE_6_length_523094_cov_23.987421	61694	61706	ATCGGC	12	-	2	CGATGC
NODE_6_length_523094_cov_23.987421	62426	62438	ACGCAG	12	-	2	TCTGCG
NODE_6_length_523094_cov_23.987421	63185	63198	AGGCGC	13	-	2	GCGCCT
NODE_6_length_523094_cov_23.987421	63517	63529	AACGTG	12	-	2	CGTTCA
NODE_6_length_523094_cov_23.987421	63648	63661	ACCGAG	13	+	2	GACCGA
NODE_6_length_523094_cov_23.987421	65162	65174	ACGGCG	12	-	2	TCGCCG
NODE_6_length_523094_cov_23.987421	67545	67558	ACGGCT	13	-	2	GCCGTA
NODE_6_length_523094_cov_23.987421	69823	69835	CCG	12	-	4	GGC
NODE_6_length_523094_cov_23.987421	70069	70083	ACGCGC	14	-	2	CGCGTG
NODE_6_length_523094_cov_23.987421	71849	71861	ATCGCG	12	+	2	GATCGC
NODE_6_length_523094_cov_23.987421	72200	72213	ACGGCG	13	-	2	GCCGTC
NODE_6_length_523094_cov_23.987421	72705	72717	CCGCG	12	+	2	CGCGC
NODE_6_length_523094_cov_23.987421	73057	73069	ACGCCG	12	-	2	GCGTCG
NODE_6_length_523094_cov_23.987421	73149	73161	AGCCTC	12	-	2	AGGCTG
NODE_6_length_523094_cov_23.987421	73411	73423	ACGGG	12	+	2	GGGAC
NODE_6_length_523094_cov_23.987421	74280	74292	ACCGGC	12	+	2	CCGGCA
NODE_6_length_523094_cov_23.987421	74843	74858	AAGCGG	15	-	2	CCGCTT
NODE_6_length_523094_cov_23.987421	75402	75414	ACCGCG	12	+	2	GACCGC
NODE_6_length_523094_cov_23.987421	75923	75935	AATCGG	12	+	2	AATCGG
NODE_6_length_523094_cov_23.987421	77328	77340	AGCCGC	12	+	2	CAGCCG
NODE_6_length_523094_cov_23.987421	77681	77693	AGGCCG	12	+	2	GCCGAG
NODE_6_length_523094_cov_23.987421	82752	82765	AGCCCG	13	+	2	CGAGCC
NODE_6_length_523094_cov_23.987421	83492	83504	AAGGCG	12	-	2	CGCCTT
NODE_6_length_523094_cov_23.987421	84008	84021	CCGCG	13	+	2	CGCGC
NODE_6_length_523094_cov_23.987421	84296	84309	AGGCGC	13	+	2	CGCAGG
NODE_6_length_523094_cov_23.987421	85989	86001	AAGGCC	12	+	2	GCCAAG
NODE_6_length_523094_cov_23.987421	86965	86977	ACCGGC	12	-	2	GCCGGT
NODE_6_length_523094_cov_23.987421	87502	87517	ACCGCG	15	+	2	CGCGAC
NODE_6_length_523094_cov_23.987421	87819	87831	ACCGCG	12	+	2	CGCGAC
NODE_6_length_523094_cov_23.987421	88082	88094	ACGCCG	12	-	2	CGTCGG
NODE_6_length_523094_cov_23.987421	89310	89323	AGGCCG	13	-	2	GCCTCG
NODE_6_length_523094_cov_23.987421	89401	89414	CCGGCG	13	+	2	CGGCGC
NODE_6_length_523094_cov_23.987421	89604	89617	ACGCGC	13	-	2	TGCGCG
NODE_6_length_523094_cov_23.987421	91488	91500	AACACC	12	-	2	TGGTGT
NODE_6_length_523094_cov_23.987421	92650	92663	ACGCCT	13	-	2	GTAGGC
NODE_6_length_523094_cov_23.987421	92701	92714	CCG	13	+	4	GCC
NODE_6_length_523094_cov_23.987421	92787	92799	CCG	12	+	4	CGC
NODE_6_length_523094_cov_23.987421	92859	92871	ACAGCG	12	-	2	TGTCGC
NODE_6_length_523094_cov_23.987421	93064	93078	CCG	14	+	4	GCC
NODE_6_length_523094_cov_23.987421	96215	96227	ACCCG	12	-	2	CGGGT
NODE_6_length_523094_cov_23.987421	96590	96602	AGGCGC	12	+	2	GCGCAG
NODE_6_length_523094_cov_23.987421	96752	96764	CCCGG	12	+	2	CGGCC
NODE_6_length_523094_cov_23.987421	97416	97428	CCGGCG	12	+	2	GCCGGC
NODE_6_length_523094_cov_23.987421	97493	97505	AGATCG	12	-	2	CTCGAT
NODE_6_length_523094_cov_23.987421	98072	98084	AGC	12	-	4	GCT
NODE_6_length_523094_cov_23.987421	98201	98214	AGCGCC	13	-	2	GCTGGC
NODE_6_length_523094_cov_23.987421	98874	98887	CCGCG	13	-	2	GGCGC
NODE_6_length_523094_cov_23.987421	99598	99610	AACTGG	12	+	2	GAACTG
NODE_6_length_523094_cov_23.987421	99790	99802	AGCGCC	12	+	2	CCAGCG
NODE_6_length_523094_cov_23.987421	101478	101491	AGGGGC	13	+	2	GGGCAG
NODE_6_length_523094_cov_23.987421	101547	101563	AGCTC	16	+	3	CTCAG
NODE_6_length_523094_cov_23.987421	101940	101952	AGCGCC	12	+	2	CAGCGC
NODE_6_length_523094_cov_23.987421	103679	103691	CCGCG	12	-	2	CGGCG
NODE_6_length_523094_cov_23.987421	104627	104639	ACCGGC	12	-	2	GCCGGT
NODE_6_length_523094_cov_23.987421	105373	105390	AGGCCC	17	+	2	GGCCCA
NODE_6_length_523094_cov_23.987421	105840	105854	CCCGG	14	-	2	GGCCG
NODE_6_length_523094_cov_23.987421	106188	106200	ACCACG	12	-	2	TGGTCG
NODE_6_length_523094_cov_23.987421	106480	106492	ATGCGC	12	+	2	GCGCAT
NODE_6_length_523094_cov_23.987421	106786	106798	AGCGC	12	-	2	GCTGC
NODE_6_length_523094_cov_23.987421	108492	108504	ACGTCG	12	+	2	CGTCGA
NODE_6_length_523094_cov_23.987421	108555	108569	ATCGCG	14	+	2	GATCGC
NODE_6_length_523094_cov_23.987421	109207	109243	AACAGC	36	-	6	TGCTGT
NODE_6_length_523094_cov_23.987421	109252	109269	ACAGCG	17	-	2	GCTGTC
NODE_6_length_523094_cov_23.987421	109264	109277	AACAGC	13	-	2	GCTGTT
NODE_6_length_523094_cov_23.987421	110103	110115	AAGCCG	12	-	2	TTCGGC
NODE_6_length_523094_cov_23.987421	111188	111200	ATCGCG	12	+	2	CGATCG
NODE_6_length_523094_cov_23.987421	112263	112275	CCCG	12	+	3	CCGC
NODE_6_length_523094_cov_23.987421	112401	112413	ACCGGC	12	+	2	CACCGG
NODE_6_length_523094_cov_23.987421	112519	112531	CCGCG	12	+	2	GCCGC
NODE_6_length_523094_cov_23.987421	112568	112583	ACCGGC	15	+	2	GCACCG
NODE_6_length_523094_cov_23.987421	115441	115458	CCGG	17	+	4	CCGG
NODE_6_length_523094_cov_23.987421	115513	115525	ACGGCG	12	+	2	GGCGAC
NODE_6_length_523094_cov_23.987421	116231	116243	AGGCGC	12	-	2	CTGCGC
NODE_6_length_523094_cov_23.987421	117438	117450	CCGGCG	12	+	2	GCCGGC
NODE_6_length_523094_cov_23.987421	117607	117624	ACGCCG	17	+	2	CGACGC
NODE_6_length_523094_cov_23.987421	117909	117921	ATCGCG	12	+	2	CGATCG
NODE_6_length_523094_cov_23.987421	117967	117981	ATCGGC	14	+	2	CGGCAT
NODE_6_length_523094_cov_23.987421	119127	119140	AATCTC	13	-	2	GAGATT
NODE_6_length_523094_cov_23.987421	119493	119505	AACCGG	12	-	2	CGGTTC
NODE_6_length_523094_cov_23.987421	119861	119876	CCGGCG	15	+	2	CGCCGG
NODE_6_length_523094_cov_23.987421	120280	120292	CCGGCG	12	+	2	GCGCCG
NODE_6_length_523094_cov_23.987421	121201	121214	ACCGCG	13	-	2	GTCGCG
NODE_6_length_523094_cov_23.987421	121876	121888	ACCGG	12	-	2	TCCGG
NODE_6_length_523094_cov_23.987421	123931	123944	CCGCGG	13	+	2	GCGGCC
NODE_6_length_523094_cov_23.987421	124294	124306	CCGCGG	12	+	2	GCCGCG
NODE_6_length_523094_cov_23.987421	125322	125334	ACG	12	-	4	CGT
NODE_6_length_523094_cov_23.987421	126490	126504	AGCGCC	14	-	2	CTGGCG
NODE_6_length_523094_cov_23.987421	126512	126524	CCGCG	12	+	2	GCCGC
NODE_6_length_523094_cov_23.987421	126912	126925	CCCGCG	13	-	2	GGGCGC
NODE_6_length_523094_cov_23.987421	127581	127596	AGCGGC	15	+	2	GCGGCA
NODE_6_length_523094_cov_23.987421	128498	128510	ACGCCG	12	-	2	GGCGTC
NODE_6_length_523094_cov_23.987421	128822	128834	ACGGAT	12	-	2	TATCCG
NODE_6_length_523094_cov_23.987421	131449	131461	AGCGCC	12	-	2	CTGGCG
NODE_6_length_523094_cov_23.987421	131503	131515	AGCGGC	12	-	2	CCGCTG
NODE_6_length_523094_cov_23.987421	132090	132102	AGGCCC	12	-	2	GCCTGG
NODE_6_length_523094_cov_23.987421	133590	133602	AGCGCG	12	-	2	CGCGCT
NODE_6_length_523094_cov_23.987421	134203	134215	AGCGCC	12	-	2	GCGCTG
NODE_6_length_523094_cov_23.987421	134392	134404	AGC	12	-	4	CTG
NODE_6_length_523094_cov_23.987421	134661	134673	ACGAGC	12	-	2	TGCTCG
NODE_6_length_523094_cov_23.987421	134808	134820	ACAGGT	12	-	2	ACCTGT
NODE_6_length_523094_cov_23.987421	137514	137526	ACCGAG	12	+	2	GACCGA
NODE_6_length_523094_cov_23.987421	137873	137885	AGCGCC	12	-	2	GCGCTG
NODE_6_length_523094_cov_23.987421	138702	138715	CCCCGG	13	+	2	CCGGCC
NODE_6_length_523094_cov_23.987421	138863	138876	ACGGCG	13	+	2	GGCGAC
NODE_6_length_523094_cov_23.987421	139261	139274	CG	13	+	6	GC
NODE_6_length_523094_cov_23.987421	140662	140674	CCG	12	+	4	CGC
NODE_6_length_523094_cov_23.987421	142378	142392	ACCGTG	14	-	2	CGGTCA
NODE_6_length_523094_cov_23.987421	143117	143130	CCGGCG	13	+	2	GCCGGC
NODE_6_length_523094_cov_23.987421	143590	143602	ACGGCC	12	-	2	TGGCCG
NODE_6_length_523094_cov_23.987421	143702	143715	ACGCCT	13	-	2	GTAGGC
NODE_6_length_523094_cov_23.987421	145292	145304	AAGGCC	12	+	2	AAGGCC
NODE_6_length_523094_cov_23.987421	146281	146293	AGCGCC	12	-	2	GCGCTG
NODE_6_length_523094_cov_23.987421	146766	146778	ACCGC	12	-	2	GCGGT
NODE_6_length_523094_cov_23.987421	147703	147715	AGGCGC	12	-	2	CTGCGC
NODE_6_length_523094_cov_23.987421	149363	149375	CCGCG	12	+	2	GCCGC
NODE_6_length_523094_cov_23.987421	150162	150174	AGGCCG	12	-	2	GCCTCG
NODE_6_length_523094_cov_23.987421	150280	150292	ACGTCG	12	+	2	CGTCGA
NODE_6_length_523094_cov_23.987421	150702	150714	AGGCCG	12	+	2	GGCCGA
NODE_6_length_523094_cov_23.987421	151287	151301	AGGCCC	14	+	2	CCCAGG
NODE_6_length_523094_cov_23.987421	151344	151357	CG	13	+	6	GC
NODE_6_length_523094_cov_23.987421	151764	151777	AGGCCG	13	-	2	CTCGGC
NODE_6_length_523094_cov_23.987421	152611	152623	ACGCGC	12	-	2	TGCGCG
NODE_6_length_523094_cov_23.987421	153174	153186	ATCGCG	12	+	2	GCGATC
NODE_6_length_523094_cov_23.987421	153994	154006	ACCCCG	12	-	2	GGTCGG
NODE_6_length_523094_cov_23.987421	154323	154335	ACGCCG	12	-	2	GCGTCG
NODE_6_length_523094_cov_23.987421	154436	154448	AGGCCG	12	+	2	GCCGAG
NODE_6_length_523094_cov_23.987421	154529	154541	ACGGCG	12	-	2	GTCGCC
NODE_6_length_523094_cov_23.987421	154737	154750	CCGGCG	13	+	2	GCGCCG
NODE_6_length_523094_cov_23.987421	154874	154886	CCCG	12	-	3	CGGG
NODE_6_length_523094_cov_23.987421	155789	155801	CCGCGG	12	+	2	CGGCCG
NODE_6_length_523094_cov_23.987421	156005	156018	ACGGCC	13	+	2	CGGCCA
NODE_6_length_523094_cov_23.987421	156535	156547	AGGGCC	12	-	2	CTGGCC
NODE_6_length_523094_cov_23.987421	157057	157069	ACGCGC	12	-	2	GTGCGC
NODE_6_length_523094_cov_23.987421	158857	158869	CCGCG	12	+	2	GCCGC
NODE_6_length_523094_cov_23.987421	159827	159840	AGCGCC	13	-	2	GGCGCT
NODE_6_length_523094_cov_23.987421	160481	160493	AGGCGC	12	+	2	AGGCGC
NODE_6_length_523094_cov_23.987421	160520	160532	ACCACG	12	-	2	TGGTCG
NODE_6_length_523094_cov_23.987421	161924	161937	ATCGGC	13	-	2	GATGCC
NODE_6_length_523094_cov_23.987421	162471	162483	CCG	12	+	4	GCC
NODE_6_length_523094_cov_23.987421	162760	162772	AGCTC	12	+	2	GCTCA
NODE_6_length_523094_cov_23.987421	163019	163031	AACTCG	12	+	2	CGAACT
NODE_6_length_523094_cov_23.987421	163086	163099	ACGCTG	13	-	2	CAGCGT
NODE_6_length_523094_cov_23.987421	163615	163627	AACTCG	12	-	2	AGTTCG
NODE_6_length_523094_cov_23.987421	163820	163832	ACGGGC	12	-	2	CCGTGC
NODE_6_length_523094_cov_23.987421	164047	164059	AAGGCG	12	-	2	TTCGCC
NODE_6_length_523094_cov_23.987421	165249	165261	CCGGCG	12	+	2	GCGCCG
NODE_6_length_523094_cov_23.987421	166250	166262	ATCGCC	12	+	2	CCATCG
NODE_6_length_523094_cov_23.987421	167818	167830	AAACGG	12	+	2	GGAAAC
NODE_6_length_523094_cov_23.987421	168141	168153	ACCGCC	12	-	2	TGGCGG
NODE_6_length_523094_cov_23.987421	168253	168266	AGCGGC	13	-	2	GCCGCT
NODE_6_length_523094_cov_23.987421	170593	170606	ATCGCG	13	+	2	CGCGAT
NODE_6_length_523094_cov_23.987421	170645	170657	CCGGCG	12	+	2	GCCGGC
NODE_6_length_523094_cov_23.987421	175501	175513	CCGCGG	12	+	2	CGCGGC
NODE_6_length_523094_cov_23.987421	176306	176319	ACGCGC	13	-	2	GTGCGC
NODE_6_length_523094_cov_23.987421	176687	176699	ACGGCC	12	+	2	CACGGC
NODE_6_length_523094_cov_23.987421	177709	177723	ACGAGC	14	+	2	GCACGA
NODE_6_length_523094_cov_23.987421	178144	178158	AGCGCG	14	+	2	CGAGCG
NODE_6_length_523094_cov_23.987421	179549	179562	ACGAGC	13	-	2	TGCTCG
NODE_6_length_523094_cov_23.987421	179722	179734	AGGC	12	-	3	CCTG
NODE_6_length_523094_cov_23.987421	179879	179891	AGGCCG	12	-	2	CTCGGC
NODE_6_length_523094_cov_23.987421	180326	180340	AGCGCC	14	-	2	GCGCTG
NODE_6_length_523094_cov_23.987421	180440	180452	CCCGCG	12	+	2	CCGCGC
NODE_6_length_523094_cov_23.987421	182476	182488	ACGCCG	12	-	2	TCGGCG
NODE_6_length_523094_cov_23.987421	183770	183783	AACGGC	13	-	2	TTGCCG
NODE_6_length_523094_cov_23.987421	185869	185885	CCGG	16	+	4	CGGC
NODE_6_length_523094_cov_23.987421	186061	186074	ACGGC	13	-	2	GTGCC
NODE_6_length_523094_cov_23.987421	186814	186827	CCG	13	-	4	CGG
NODE_6_length_523094_cov_23.987421	186944	186956	AGGGC	12	+	2	GGGCA
NODE_6_length_523094_cov_23.987421	188411	188423	AGAGCG	12	+	2	AGAGCG
NODE_6_length_523094_cov_23.987421	188524	188536	CCGG	12	+	3	CGGC
NODE_6_length_523094_cov_23.987421	189675	189688	CCGCG	13	-	2	GCGCG
NODE_6_length_523094_cov_23.987421	191538	191550	AGCCAT	12	-	2	GGCTAT
NODE_6_length_523094_cov_23.987421	191724	191736	AGCCGC	12	-	2	TGCGGC
NODE_6_length_523094_cov_23.987421	192014	192026	ACAGG	12	-	2	CCTGT
NODE_6_length_523094_cov_23.987421	194374	194387	ACCCG	13	-	2	CGGGT
NODE_6_length_523094_cov_23.987421	194849	194862	AACGTC	13	-	2	CGTTGA
NODE_6_length_523094_cov_23.987421	197686	197699	AACGCG	13	-	2	GTTCGC
NODE_6_length_523094_cov_23.987421	197840	197852	AGCGCC	12	-	2	GCGCTG
NODE_6_length_523094_cov_23.987421	198133	198145	ATCGCG	12	+	2	CGATCG
NODE_6_length_523094_cov_23.987421	199125	199137	AGCGCC	12	+	2	CGCCAG
NODE_6_length_523094_cov_23.987421	199354	199366	ATCCG	12	-	2	CGGAT
NODE_6_length_523094_cov_23.987421	200231	200244	ACGCCG	13	-	2	CGTCGG
NODE_6_length_523094_cov_23.987421	201770	201783	AGGCCC	13	-	2	CCTGGG
NODE_6_length_523094_cov_23.987421	201859	201874	AGGCCG	15	-	2	GCCTCG
NODE_6_length_523094_cov_23.987421	202793	202806	CCG	13	+	4	GCC
NODE_6_length_523094_cov_23.987421	203681	203693	CCCGG	12	-	2	CGGGC
NODE_6_length_523094_cov_23.987421	203690	203703	CCCGCG	13	+	2	CCGCGC
NODE_6_length_523094_cov_23.987421	207309	207321	AGCGCG	12	-	2	CGCGCT
NODE_6_length_523094_cov_23.987421	207605	207617	ACGATC	12	-	2	TGATCG
NODE_6_length_523094_cov_23.987421	208240	208252	ACCGTG	12	-	2	ACGGTC
NODE_6_length_523094_cov_23.987421	210067	210079	ACGCGC	12	+	2	CGCGCA
NODE_6_length_523094_cov_23.987421	210719	210733	AGCCGC	14	+	2	GCCGCA
NODE_6_length_523094_cov_23.987421	210878	210892	AGCGCC	14	+	2	CCAGCG
NODE_6_length_523094_cov_23.987421	210996	211011	ACCCTG	15	-	2	AGGGTC
NODE_6_length_523094_cov_23.987421	211214	211226	AGCGGC	12	+	2	CAGCGG
NODE_6_length_523094_cov_23.987421	215007	215019	AACGTC	12	+	2	CGTCAA
NODE_6_length_523094_cov_23.987421	215014	215027	AAGGTC	13	+	2	GTCAAG
NODE_6_length_523094_cov_23.987421	215692	215704	ATCGGC	12	+	2	CGGCAT
NODE_6_length_523094_cov_23.987421	216653	216665	AAGCG	12	-	2	CGCTT
NODE_6_length_523094_cov_23.987421	218143	218155	ACAGCG	12	-	2	TCGCTG
NODE_6_length_523094_cov_23.987421	220195	220207	ACGGC	12	-	2	CGTGC
NODE_6_length_523094_cov_23.987421	220931	220946	ACGCCG	15	+	2	CGACGC
NODE_6_length_523094_cov_23.987421	221257	221269	ACCTCG	12	+	2	TCGACC
NODE_6_length_523094_cov_23.987421	221941	221953	ACCGCC	12	-	2	GCGGTG
NODE_6_length_523094_cov_23.987421	221982	221995	CCGGCG	13	+	2	GGCGCC
NODE_6_length_523094_cov_23.987421	224325	224337	AGCGCC	12	-	2	TGGCGC
NODE_6_length_523094_cov_23.987421	224521	224533	ACGCCG	12	+	2	CGCCGA
NODE_6_length_523094_cov_23.987421	226917	226931	ATCGCG	14	+	2	ATCGCG
NODE_6_length_523094_cov_23.987421	227464	227478	ACGCCG	14	-	2	CGGCGT
NODE_6_length_523094_cov_23.987421	227710	227722	AGCGC	12	+	2	GCGCA
NODE_6_length_523094_cov_23.987421	227772	227784	CCGG	12	+	3	CGGC
NODE_6_length_523094_cov_23.987421	228897	228909	AACGGG	12	+	2	GAACGG
NODE_6_length_523094_cov_23.987421	229348	229360	AGCGCG	12	+	2	GCGAGC
NODE_6_length_523094_cov_23.987421	229616	229628	ACCTGC	12	+	2	GCACCT
NODE_6_length_523094_cov_23.987421	230004	230019	AGGGCG	15	+	2	GGCGAG
NODE_6_length_523094_cov_23.987421	230363	230375	ATCGCG	12	+	2	CGATCG
NODE_6_length_523094_cov_23.987421	231428	231443	ACATCG	15	+	2	CGACAT
NODE_6_length_523094_cov_23.987421	231484	231496	ACCGGC	12	-	2	CCGGTG
NODE_6_length_523094_cov_23.987421	231592	231604	ACCGCG	12	+	2	ACCGCG
NODE_6_length_523094_cov_23.987421	231632	231645	AGATCG	13	+	2	CGAGAT
NODE_6_length_523094_cov_23.987421	231954	231967	CCGGCG	13	+	2	GCCGGC
NODE_6_length_523094_cov_23.987421	233387	233402	ATCGGC	15	+	2	TCGGCA
NODE_6_length_523094_cov_23.987421	236983	236996	AGCGCG	13	+	2	AGCGCG
NODE_6_length_523094_cov_23.987421	237637	237649	CCCCGG	12	-	2	GGCCGG
NODE_6_length_523094_cov_23.987421	237894	237907	AGGATC	13	-	2	GATCCT
NODE_6_length_523094_cov_23.987421	239327	239339	ACCGAG	12	+	2	CCGAGA
NODE_6_length_523094_cov_23.987421	240449	240461	CCG	12	-	4	GCG
NODE_6_length_523094_cov_23.987421	242945	242958	AACGTC	13	-	2	GTTGAC
NODE_6_length_523094_cov_23.987421	242987	243000	ATCGCG	13	+	2	GATCGC
NODE_6_length_523094_cov_23.987421	243752	243764	AGATCC	12	+	2	ATCCAG
NODE_6_length_523094_cov_23.987421	244126	244138	CCGCG	12	+	2	CGCGC
NODE_6_length_523094_cov_23.987421	244584	244597	CCGG	13	+	3	CCGG
NODE_6_length_523094_cov_23.987421	245420	245433	ACGCGG	13	+	2	GGACGC
NODE_6_length_523094_cov_23.987421	246686	246698	ACGTCG	12	+	2	CGTCGA
NODE_6_length_523094_cov_23.987421	251036	251050	AGGGCG	14	-	2	CTCGCC
NODE_6_length_523094_cov_23.987421	252064	252077	CCCGCG	13	+	2	CCGCGC
NODE_6_length_523094_cov_23.987421	252072	252084	CCGGCG	12	+	2	GCGCCG
NODE_6_length_523094_cov_23.987421	254108	254121	ACGGC	13	+	2	CGGCA
NODE_6_length_523094_cov_23.987421	254988	255000	ACCACG	12	-	2	GTCGTG
NODE_6_length_523094_cov_23.987421	257282	257294	ACGCCG	12	+	2	CGACGC
NODE_6_length_523094_cov_23.987421	257887	257900	ACGCAG	13	-	2	GTCTGC
NODE_6_length_523094_cov_23.987421	257971	257985	AGCCG	14	+	2	GCCGA
NODE_6_length_523094_cov_23.987421	259009	259021	ACAGCG	12	+	2	CAGCGA
NODE_6_length_523094_cov_23.987421	260102	260114	ACGGCG	12	-	2	TCGCCG
NODE_6_length_523094_cov_23.987421	260416	260428	ACGCCG	12	-	2	GTCGGC
NODE_6_length_523094_cov_23.987421	261542	261554	ACGCCG	12	+	2	ACGCCG
NODE_6_length_523094_cov_23.987421	261967	261979	ACGAG	12	+	2	GACGA
NODE_6_length_523094_cov_23.987421	264502	264516	ACCTCG	14	+	2	CGACCT
NODE_6_length_523094_cov_23.987421	265013	265025	ACGTCC	12	-	2	GACGTG
NODE_6_length_523094_cov_23.987421	266631	266645	ACCGCG	14	-	2	CGCGGT
NODE_6_length_523094_cov_23.987421	266672	266685	ATCCGG	13	+	2	ATCCGG
NODE_6_length_523094_cov_23.987421	267710	267722	ACCCGG	12	+	2	GACCCG
NODE_6_length_523094_cov_23.987421	268834	268846	AAGGCG	12	+	2	GAAGGC
[truncated: 998,000+ more rows]
