# Supplementary material for: Microsatellite Variation in the Most Devastating Beetle Pests (Coleoptera: Curculionidae) of Agricultural and Forest Crops
Source: Int J Mol Sci. 2022 Aug 30;23(17):9847. doi: 10.3390/ijms23179847 (PMC9456221; doi:10.3390/ijms23179847)
Supplement: Supplementary file 1 [file ijms-23-09847-s001.zip › supplementary-file-S2_R_ferrugineus-male-SSRs.bed]

JABAOJ010001655.1	1156	1168	AATATT	12	+	2	ATATTA
JABAOJ010001655.1	1583	1595	AATGG	12	-	2	ATTCC
JABAOJ010001655.1	2858	2873	AAAAG	15	-	3	TTCTT
JABAOJ010001655.1	4785	4797	AAACAC	12	+	2	CAAACA
JABAOJ010001655.1	4919	4949	AT	30	+	15	TA
JABAOJ010001655.1	4950	4962	AATAC	12	-	2	ATTGT
JABAOJ010001655.1	5180	5192	AATATT	12	+	2	TTAATA
JABAOJ010001655.1	5715	5730	AAAAAT	15	+	2	AATAAA
JABAOJ010001655.1	5751	5763	AATTCC	12	-	2	GGAATT
JABAOJ010001655.1	6082	6099	AAATAG	17	+	2	AGAAAT
JABAOJ010001655.1	6258	6271	AAACT	13	-	2	TTTAG
JABAOJ010001655.1	6941	6956	AAACTC	15	+	2	ACTCAA
JABAOJ010001655.1	7437	7452	AACATT	15	+	2	TTAACA
JABAOJ010001655.1	8847	8859	AAAT	12	-	3	TATT
JABAOJ010001655.1	9068	9082	AAAGTG	14	+	2	GAAAGT
JABAOJ010001655.1	9427	9439	AATCT	12	-	2	TTAGA
JABAOJ010001655.1	9763	9775	AATAT	12	+	2	ATAAT
JABAOJ010001655.1	9862	9874	AAAAT	12	-	2	ATTTT
JABAOJ010001655.1	10064	10078	AAAACG	14	+	2	AAAACG
JABAOJ010001655.1	10409	10425	AAT	16	-	5	ATT
JABAOJ010001655.1	10524	10536	AATTAT	12	+	2	AATTAT
JABAOJ010001655.1	11011	11066	AT	55	+	27	AT
JABAOJ010001655.1	12211	12224	ACCT	13	+	3	ACCT
JABAOJ010001655.1	13010	13022	AAAAT	12	-	2	TATTT
JABAOJ010001655.1	13416	13429	AAAT	13	-	3	TTAT
JABAOJ010001655.1	14032	14044	AAAAAT	12	-	2	TTTTAT
JABAOJ010001655.1	14062	14078	ACTAT	16	-	3	TAGTA
JABAOJ010001655.1	14105	14117	AATAT	12	-	2	ATTAT
JABAOJ010001655.1	18381	18394	AAATT	13	+	2	TTAAA
JABAOJ010001655.1	21436	21448	AAAAT	12	+	2	AATAA
JABAOJ010001655.1	22133	22147	AATATT	14	+	2	TATTAA
JABAOJ010001655.1	22169	22181	AAAT	12	+	3	AATA
JABAOJ010001655.1	28110	28123	AATGGT	13	+	2	TAATGG
JABAOJ010001655.1	35555	35568	AATTC	13	-	2	ATTGA
JABAOJ010001655.1	35590	35623	AT	33	+	16	AT
JABAOJ010001655.1	36161	36175	AAATTG	14	+	2	AAATTG
JABAOJ010001655.1	37035	37049	AAAAT	14	+	2	AATAA
JABAOJ010001655.1	37247	37260	AAATGG	13	+	2	AATGGA
JABAOJ010001655.1	38075	38087	AAAAGG	12	+	2	GAAAAG
JABAOJ010001655.1	38968	38984	AAT	16	+	5	TAA
JABAOJ010001655.1	39577	39589	AAATGT	12	+	2	ATGTAA
JABAOJ010001655.1	39851	39863	AAAATT	12	-	2	TTTTAA
JABAOJ010001655.1	40093	40106	AACAGT	13	+	2	CAGTAA
JABAOJ010001655.1	41463	41475	AACAAT	12	-	2	TTGTTA
JABAOJ010001655.1	41694	41706	AT	12	+	6	TA
JABAOJ010001655.1	41807	41819	AATAT	12	+	2	TATAA
JABAOJ010001655.1	41963	42011	AT	48	+	24	TA
JABAOJ010001655.1	42256	42268	AAATT	12	-	2	AATTT
JABAOJ010001655.1	42687	42730	AT	43	+	21	AT
JABAOJ010001655.1	42743	42757	AAATT	14	+	2	TAAAT
JABAOJ010001655.1	43330	43342	ACATGT	12	+	2	TGTACA
JABAOJ010001655.1	43588	43600	ACAGGT	12	+	2	GGTACA
JABAOJ010001655.1	43972	43986	AAAAC	14	+	2	AACAA
JABAOJ010001655.1	43990	44002	AAAAAT	12	+	2	AAAATA
JABAOJ010001655.1	45601	45615	ATCG	14	+	3	ATCG
JABAOJ010001655.1	46428	46440	AAAAT	12	-	2	TTATT
JABAOJ010001655.1	47009	47021	ATATC	12	-	2	ATATG
JABAOJ010001655.1	47318	47330	AAAAAG	12	+	2	GAAAAA
JABAOJ010001655.1	48625	48638	AATTC	13	+	2	ATTCA
JABAOJ010001655.1	51125	51137	AAG	12	-	4	TTC
JABAOJ010001655.1	51360	51373	AAATG	13	+	2	TGAAA
JABAOJ010001655.1	52526	52539	AAATTT	13	+	2	ATTTAA
JABAOJ010001655.1	53560	53572	AAGAC	12	+	2	AGACA
JABAOJ010001655.1	53579	53591	AACATC	12	-	2	TGATGT
JABAOJ010001655.1	54172	54184	AAACAT	12	-	2	TTTATG
JABAOJ010001655.1	55726	55739	AACATC	13	-	2	GTTGAT
JABAOJ010001655.1	60682	60696	AAACAT	14	-	2	ATGTTT
JABAOJ010001655.1	62353	62365	AAAAT	12	-	2	TTTAT
JABAOJ010001655.1	63215	63229	AAACTG	14	+	2	AACTGA
JABAOJ010001655.1	63309	63322	AAACTT	13	+	2	ACTTAA
JABAOJ010001655.1	65787	65800	AAGGTC	13	+	2	GGTCAA
JABAOJ010001655.1	66150	66162	CCGGCG	12	+	2	GCCGGC
JABAOJ010001655.1	66571	66583	AACTGC	12	-	2	GTTGCA
JABAOJ010001655.1	67062	67076	AACTGT	14	+	2	TAACTG
JABAOJ010001655.1	68456	68468	AAACAC	12	+	2	AAACAC
JABAOJ010001655.1	68895	68907	AAAATT	12	-	2	TTAATT
JABAOJ010001655.1	69424	69436	AATAT	12	-	2	ATTAT
JABAOJ010001655.1	71112	71124	AAAAC	12	+	2	AAAAC
JABAOJ010001655.1	71281	71293	AACGT	12	-	2	TACGT
JABAOJ010001655.1	72614	72627	ACTCTG	13	+	2	ACTCTG
JABAOJ010001655.1	73753	73765	ACCGCC	12	+	2	ACCGCC
JABAOJ010001655.1	73766	73778	ACCGC	12	+	2	CCGCA
JABAOJ010001655.1	74506	74522	AAAAAT	16	-	2	TTTTAT
JABAOJ010001655.1	78549	78562	AAAAG	13	+	2	AGAAA
JABAOJ010001655.1	83236	83249	AAAATC	13	+	2	ATCAAA
JABAOJ010001655.1	83289	83301	AATGC	12	+	2	CAATG
JABAOJ010001655.1	84514	84526	AAGTG	12	-	2	TTCAC
JABAOJ010001655.1	84519	84531	AAAGTG	12	-	2	TTCACT
JABAOJ010001655.1	85141	85153	AAATAT	12	+	2	AATATA
JABAOJ010001655.1	85648	85660	AAATAC	12	-	2	ATTTGT
JABAOJ010001655.1	86636	86648	AAAAG	12	+	2	AAAGA
JABAOJ010001655.1	86713	86725	AAAT	12	+	3	AAAT
JABAOJ010001655.1	88419	88431	AAATTT	12	+	2	AATTTA
JABAOJ010001655.1	89055	89069	AAGAT	14	+	2	AAGAT
JABAOJ010001655.1	90296	90310	AT	14	+	7	TA
JABAOJ010001655.1	90507	90520	AAATAT	13	+	2	ATAAAT
JABAOJ010001655.1	91569	91581	AAAAAG	12	+	2	AAAAAG
JABAOJ010001655.1	92160	92178	AAATT	18	-	3	TTTAA
JABAOJ010001655.1	92980	92993	AATCAC	13	-	2	TGATTG
JABAOJ010001655.1	93096	93108	AAAAGT	12	-	2	ACTTTT
JABAOJ010001655.1	93791	93803	AAAAT	12	-	2	TTATT
JABAOJ010001655.1	94320	94346	AT	26	+	13	AT
JABAOJ010001655.1	94347	94366	AT	19	+	9	TA
JABAOJ010001655.1	94707	94719	AT	12	+	6	TA
JABAOJ010001655.1	95475	95490	ACG	15	+	5	GAC
JABAOJ010003255.1	663	678	AACC	15	+	3	CAAC
JABAOJ010003255.1	2139	2152	AAAAAG	13	+	2	AAGAAA
JABAOJ010003255.1	5493	5506	AAGAT	13	-	2	TATCT
JABAOJ010003255.1	7675	7687	AAAAT	12	-	2	TTTAT
JABAOJ010003255.1	8131	8143	AAAAT	12	-	2	TATTT
JABAOJ010003255.1	9604	9616	AATAT	12	-	2	TTATA
JABAOJ010003255.1	9754	9767	AAAGAG	13	+	2	AGAGAA
JABAOJ010003255.1	11358	11370	AAAAC	12	+	2	AACAA
JABAOJ010003255.1	13201	13215	AAAAAT	14	+	2	AAAAAT
JABAOJ010003255.1	14511	14524	AAAT	13	-	3	TATT
JABAOJ010003255.1	14581	14596	AAAT	15	-	3	TTTA
JABAOJ010003255.1	15298	15315	AT	17	+	8	TA
JABAOJ010003255.1	16244	16256	AACTTC	12	+	2	TTCAAC
JABAOJ010003255.1	17402	17414	AAAATG	12	-	2	ATTTTC
JABAOJ010003255.1	18402	18414	AATG	12	-	3	TTCA
JABAOJ010003255.1	18471	18483	ATATC	12	+	2	TATCA
JABAOJ010003255.1	19012	19024	AACCT	12	-	2	TAGGT
JABAOJ010003255.1	20734	20748	AAAATT	14	-	2	TTTAAT
JABAOJ010003255.1	21062	21074	AACGAT	12	+	2	ATAACG
JABAOJ010003255.1	21923	21935	AATACT	12	+	2	ACTAAT
JABAOJ010003255.1	22920	22932	ATATC	12	+	2	ATATC
JABAOJ010003255.1	23618	23631	AATATT	13	+	2	TATTAA
JABAOJ010003255.1	24752	24765	AACATT	13	+	2	CATTAA
JABAOJ010003255.1	25011	25023	AGC	12	-	4	CTG
JABAOJ010002052.1	418	430	AACCC	12	-	2	TTGGG
JABAOJ010002052.1	598	610	AATT	12	+	3	TTAA
JABAOJ010002052.1	993	1005	AAAACT	12	+	2	AAAACT
JABAOJ010002052.1	1897	1909	AAAGAG	12	-	2	TTTCTC
JABAOJ010002052.1	2070	2083	AAAAAC	13	-	2	TGTTTT
JABAOJ010002052.1	3214	3227	AAATAG	13	+	2	AATAGA
JABAOJ010002052.1	3760	3773	AACATT	13	-	2	TAATGT
JABAOJ010002052.1	4117	4129	AAATAT	12	-	2	ATTTAT
JABAOJ010002052.1	4456	4475	AAAT	19	-	4	TATT
JABAOJ010002052.1	5773	5785	AAC	12	+	4	AAC
JABAOJ010002052.1	5794	5806	AGGGGG	12	+	2	GAGGGG
JABAOJ010002052.1	6268	6281	AAAAT	13	+	2	TAAAA
JABAOJ010002052.1	8034	8051	AAATAG	17	-	2	TATTTC
JABAOJ010002052.1	8363	8377	AAAAGT	14	-	2	TTACTT
JABAOJ010002052.1	9764	9776	AAAACT	12	-	2	TAGTTT
JABAOJ010002052.1	12251	12263	AAAAT	12	+	2	ATAAA
JABAOJ010002052.1	12724	12736	AAATG	12	-	2	CATTT
JABAOJ010002052.1	17347	17359	AAAATT	12	-	2	AATTTT
JABAOJ010002052.1	17679	17691	AATCAT	12	+	2	TCATAA
JABAOJ010002052.1	18294	18310	AATACT	16	+	2	ACTAAT
JABAOJ010002052.1	18975	18987	AATATT	12	+	2	TTAATA
JABAOJ010002052.1	21071	21083	AAAAAT	12	-	2	TTTTAT
JABAOJ010002052.1	21820	21833	AAAAG	13	-	2	TCTTT
JABAOJ010002052.1	23481	23494	AAAATT	13	-	2	TAATTT
JABAOJ010002052.1	23533	23545	AAAAAT	12	-	2	ATTTTT
JABAOJ010002052.1	25232	25244	AGATAT	12	+	2	GATATA
JABAOJ010002052.1	26202	26214	AACTGC	12	+	2	CTGCAA
JABAOJ010002052.1	26351	26363	AAAATT	12	-	2	TTTTAA
JABAOJ010002052.1	28732	28746	AAAATC	14	+	2	TCAAAA
JABAOJ010002052.1	29162	29176	AAAAAC	14	-	2	TTTTGT
JABAOJ010002052.1	29492	29504	AAAGTG	12	-	2	ACTTTC
JABAOJ010002052.1	31348	31361	AAAACC	13	-	2	TGGTTT
JABAOJ010002052.1	33310	33323	AATCT	13	-	2	ATTAG
JABAOJ010002052.1	34469	34482	AACAAT	13	-	2	TTATTG
JABAOJ010002052.1	34992	35009	AAAAG	17	-	3	TTCTT
JABAOJ010002052.1	35756	35768	AAATAC	12	-	2	TATTTG
JABAOJ010002052.1	35932	35944	AT	12	+	6	TA
JABAOJ010002052.1	38067	38079	AATGCG	12	-	2	ATTCGC
JABAOJ010002052.1	39052	39065	AATT	13	+	3	TTAA
JABAOJ010002052.1	39135	39147	AAATAT	12	+	2	TAAATA
JABAOJ010002052.1	39258	39278	AT	20	+	10	AT
JABAOJ010002052.1	40245	40259	AAATT	14	-	2	ATTTA
JABAOJ010002052.1	40842	40855	AACATT	13	+	2	TAACAT
JABAOJ010002052.1	41200	41212	ACCAT	12	-	2	ATGGT
JABAOJ010002052.1	42145	42158	AAAAG	13	+	2	AGAAA
JABAOJ010002052.1	42950	42963	AAAAG	13	+	2	AGAAA
JABAOJ010001821.1	1073	1085	AAAAC	12	+	2	AAAAC
JABAOJ010001821.1	1450	1466	AATACT	16	+	2	ACTAAT
JABAOJ010001821.1	1575	1588	AAATC	13	+	2	AAATC
JABAOJ010001821.1	1696	1710	AAAT	14	+	3	AATA
JABAOJ010001821.1	1707	1719	AAAAC	12	+	2	AAAAC
JABAOJ010001821.1	2328	2342	AAGAAT	14	-	2	TATTCT
JABAOJ010001821.1	3407	3419	AACG	12	-	3	TTCG
JABAOJ010001821.1	5426	5439	AAAAG	13	+	2	AGAAA
JABAOJ010001821.1	6385	6398	AATCTC	13	-	2	ATTGAG
JABAOJ010001821.1	6454	6471	AAT	17	-	5	ATT
JABAOJ010001821.1	6807	6820	AAAC	13	+	3	ACAA
JABAOJ010001821.1	6934	6949	AATACT	15	+	2	AATACT
JABAOJ010001821.1	7478	7494	AAAAT	16	-	3	TTTTA
JABAOJ010001821.1	7522	7535	AACTG	13	-	2	TCAGT
JABAOJ010001821.1	7563	7575	AACAAT	12	+	2	ACAATA
JABAOJ010001821.1	8218	8230	AAAAAG	12	-	2	TTTCTT
JABAOJ010001821.1	8568	8581	AAAAG	13	-	2	TCTTT
JABAOJ010001821.1	9489	9501	ACTATC	12	+	2	TATCAC
JABAOJ010001821.1	10109	10121	AAC	12	+	4	AAC
JABAOJ010001821.1	11149	11162	ACCAT	13	+	2	ATACC
JABAOJ010001821.1	12275	12287	AC	12	+	6	CA
JABAOJ010001821.1	12700	12712	AATCT	12	-	2	TAGAT
JABAOJ010001821.1	13095	13110	ACTGCT	15	-	2	AGCAGT
JABAOJ010001821.1	13134	13146	AAACCG	12	-	2	CGGTTT
JABAOJ010001821.1	14053	14065	AACAAT	12	-	2	TTGTTA
JABAOJ010001821.1	14313	14326	AAATTG	13	+	2	AAATTG
JABAOJ010001821.1	14830	14842	AAAAAG	12	+	2	AAGAAA
JABAOJ010001821.1	15268	15281	AATATC	13	-	2	ATATTG
JABAOJ010001821.1	16197	16210	AATAT	13	-	2	ATATT
JABAOJ010001821.1	16314	16328	AAAAT	14	-	2	TTTTA
JABAOJ010001821.1	16360	16372	AAAT	12	-	3	TTAT
JABAOJ010001821.1	16391	16403	AAATT	12	-	2	TAATT
JABAOJ010001821.1	16619	16631	AACTGG	12	+	2	GAACTG
JABAOJ010001821.1	16663	16675	AAT	12	+	4	AAT
JABAOJ010001821.1	20300	20312	AATAGC	12	+	2	AATAGC
JABAOJ010001821.1	20698	20713	AATGT	15	+	3	TAATG
JABAOJ010001821.1	20803	20815	AAC	12	-	4	TGT
JABAOJ010001821.1	22955	22967	AGAT	12	-	3	TCTA
JABAOJ010001821.1	24050	24063	AAAT	13	-	3	TTAT
JABAOJ010001821.1	24163	24175	AAAAAG	12	-	2	TTTTTC
JABAOJ010001821.1	24750	24771	ACATGG	21	+	3	GGACAT
JABAOJ010001821.1	25629	25648	AATATG	19	+	3	ATGAAT
JABAOJ010001821.1	25650	25662	AAACT	12	+	2	ACTAA
JABAOJ010001821.1	26171	26183	AAACAC	12	-	2	GTGTTT
JABAOJ010001821.1	27252	27266	AAATTG	14	+	2	AAATTG
JABAOJ010001821.1	28399	28411	AGAGCG	12	+	2	AGCGAG
JABAOJ010001821.1	28959	28980	AT	21	+	10	TA
JABAOJ010001821.1	28984	28996	AATT	12	+	3	ATTA
JABAOJ010001821.1	29260	29272	AAATC	12	+	2	AATCA
JABAOJ010001821.1	29583	29614	AT	31	+	15	TA
JABAOJ010001821.1	29618	29630	AATT	12	+	3	ATTA
JABAOJ010001821.1	30306	30319	AAACAT	13	-	2	TTATGT
JABAOJ010001821.1	31491	31504	AAATG	13	-	2	ATTTC
JABAOJ010001821.1	35425	35437	AAATAT	12	-	2	TATATT
JABAOJ010001821.1	37108	37123	AAAATT	15	+	2	TAAAAT
JABAOJ010001821.1	37570	37582	AAAT	12	+	3	AAAT
JABAOJ010001821.1	37818	37830	AAAACT	12	+	2	TAAAAC
JABAOJ010001821.1	38447	38459	AAATTT	12	+	2	TAAATT
JABAOJ010001821.1	38468	38481	AAGTCC	13	+	2	AGTCCA
JABAOJ010001821.1	39105	39118	AATTAT	13	+	2	ATAATT
JABAOJ010001821.1	39809	39821	AAATT	12	+	2	TAAAT
JABAOJ010001821.1	40293	40307	AAAAAT	14	-	2	TTTTAT
JABAOJ010001821.1	40662	40675	AAATAT	13	-	2	ATATTT
JABAOJ010001821.1	41246	41258	AAATT	12	+	2	AAATT
JABAOJ010001821.1	45506	45520	A	14	-	14	T
JABAOJ010001821.1	48040	48052	AAAAC	12	-	2	TTTGT
JABAOJ010001821.1	48329	48341	AAATGC	12	+	2	AATGCA
JABAOJ010001821.1	48609	48623	AAAGTG	14	-	2	TCACTT
JABAOJ010001821.1	50241	50253	AACAAT	12	-	2	TTGTTA
JABAOJ010001821.1	50497	50511	AAATTG	14	+	2	AAATTG
JABAOJ010001821.1	50642	50654	AATC	12	-	3	TTGA
JABAOJ010001821.1	50932	50944	AAAAAG	12	+	2	AAGAAA
JABAOJ010001821.1	51591	51604	AATGTC	13	+	2	TCAATG
JABAOJ010001821.1	53204	53217	AAAAAT	13	+	2	AAATAA
JABAOJ010001821.1	53218	53231	AAATT	13	+	2	AATTA
JABAOJ010001821.1	53226	53238	AAAT	12	+	3	TAAA
JABAOJ010001821.1	55070	55082	AATAT	12	-	2	TTATA
JABAOJ010001821.1	56723	56738	AAAT	15	+	3	ATAA
JABAOJ010001821.1	57500	57512	AAAAGT	12	+	2	GTAAAA
JABAOJ010001821.1	57771	57783	AAATT	12	+	2	TAAAT
JABAOJ010001821.1	61930	61943	AAAAG	13	+	2	AGAAA
JABAOJ010001821.1	65221	65235	AAAAT	14	+	2	TAAAA
JABAOJ010001821.1	65942	65954	AAATAC	12	+	2	AATACA
JABAOJ010001821.1	66217	66229	AAACGG	12	-	2	TTTCCG
JABAOJ010001821.1	67271	67287	AAAATT	16	+	2	AAATTA
JABAOJ010001821.1	67382	67398	AAAG	16	+	4	AAAG
JABAOJ010001821.1	67723	67736	ACCAG	13	-	2	GTCTG
JABAOJ010001821.1	68004	68016	AAATAT	12	-	2	TATATT
JABAOJ010001821.1	68554	68567	AGAGC	13	+	2	AGAGC
JABAOJ010001821.1	71075	71089	AGAGAT	14	+	2	AGAGAT
JABAOJ010001821.1	71155	71167	AATGGT	12	-	2	CCATTA
JABAOJ010001821.1	73316	73328	AATGTC	12	+	2	GTCAAT
JABAOJ010001821.1	74715	74728	AATAT	13	-	2	TATTA
JABAOJ010001821.1	75122	75135	AAAAT	13	-	2	TTATT
JABAOJ010001821.1	75860	75872	AAAT	12	+	3	ATAA
JABAOJ010002662.1	3078	3090	AAAATT	12	+	2	TAAAAT
JABAOJ010002662.1	3177	3190	AAATT	13	+	2	AATTA
JABAOJ010002662.1	3497	3511	AACAAT	14	+	2	AACAAT
JABAOJ010002662.1	4416	4429	AAAT	13	-	3	TTTA
JABAOJ010002662.1	5232	5255	AT	23	+	11	AT
JABAOJ010002662.1	6973	6985	AATTCC	12	+	2	CAATTC
JABAOJ010002662.1	6982	6997	AAAAG	15	-	3	TTCTT
JABAOJ010002662.1	9064	9076	AAAT	12	-	3	TATT
JABAOJ010002662.1	10449	10461	AAATAT	12	-	2	ATTTAT
JABAOJ010002662.1	12303	12318	AAAATG	15	-	2	TTTCAT
JABAOJ010002662.1	14449	14462	AAAAAG	13	-	2	TTTTTC
JABAOJ010002662.1	15722	15734	AATTAC	12	+	2	ATTACA
JABAOJ010002662.1	16262	16274	AAAAAT	12	+	2	ATAAAA
JABAOJ010002662.1	16435	16447	AAAT	12	-	3	TATT
JABAOJ010002662.1	16804	16816	AATT	12	+	3	TTAA
JABAOJ010002662.1	17406	17418	AAATAT	12	+	2	TATAAA
JABAOJ010002662.1	18578	18590	AAT	12	-	4	TAT
JABAOJ010002662.1	18612	18624	AAATAT	12	-	2	TATATT
JABAOJ010002662.1	18828	18840	AAAC	12	+	3	AAAC
JABAOJ010002662.1	21273	21285	ACCGGC	12	-	2	GTGCCG
JABAOJ010002662.1	21552	21564	AAAAAT	12	-	2	ATTTTT
JABAOJ010002662.1	23363	23375	ACCTC	12	-	2	GGTGA
JABAOJ010002662.1	25054	25067	AAAAAT	13	+	2	AATAAA
JABAOJ010002662.1	25214	25227	AATTCG	13	+	2	ATTCGA
JABAOJ010002662.1	25859	25873	AAT	14	+	4	ATA
JABAOJ010002662.1	26607	26634	AG	27	-	13	TC
JABAOJ010002662.1	28940	28952	AAGATG	12	+	2	AGATGA
JABAOJ010002662.1	28956	28968	AAC	12	-	4	TTG
JABAOJ010002662.1	29939	29951	AAATAT	12	-	2	TTATAT
JABAOJ010002662.1	30131	30143	AATGG	12	+	2	ATGGA
JABAOJ010002662.1	30982	30995	AAAAG	13	-	2	TTTCT
JABAOJ010002662.1	32690	32702	AAACAT	12	-	2	TTATGT
JABAOJ010002662.1	32707	32719	ACATG	12	-	2	TGTCA
JABAOJ010002662.1	32991	33005	AGAGAT	14	+	2	ATAGAG
JABAOJ010002662.1	34705	34718	ACTGCT	13	-	2	GCAGTA
JABAOJ010002662.1	37106	37118	AAACAT	12	-	2	ATGTTT
JABAOJ010002662.1	38406	38419	AGAGG	13	+	2	AGGAG
JABAOJ010002662.1	38663	38675	AATCT	12	+	2	AATCT
JABAOJ010002662.1	39099	39111	AAATT	12	-	2	AATTT
JABAOJ010002662.1	39529	39541	AGCTAT	12	+	2	ATAGCT
JABAOJ010001716.1	1166	1180	AAAATT	14	-	2	TTAATT
JABAOJ010001716.1	2122	2141	AAT	19	-	6	TAT
JABAOJ010001716.1	2335	2347	ACGGAT	12	-	2	TCCGTA
JABAOJ010001716.1	2366	2378	AATATC	12	+	2	ATATCA
JABAOJ010001716.1	3359	3371	AAT	12	-	4	TAT
JABAOJ010001716.1	4230	4244	AATGAT	14	-	2	TCATTA
JABAOJ010001716.1	4547	4559	AAATAC	12	+	2	TACAAA
JABAOJ010001716.1	4605	4618	ATC	13	+	4	ATC
JABAOJ010001716.1	4825	4840	AATT	15	+	3	TAAT
JABAOJ010001716.1	5251	5264	AACTG	13	-	2	TTCAG
JABAOJ010001716.1	6437	6449	ACGATC	12	+	2	CGATCA
JABAOJ010001716.1	8525	8572	AT	47	+	23	TA
JABAOJ010001716.1	9091	9103	AAAATG	12	+	2	AAAATG
JABAOJ010001716.1	9713	9726	AATCCG	13	-	2	ATTCGG
JABAOJ010001716.1	10392	10404	AAACAC	12	-	2	TGTGTT
JABAOJ010001716.1	11072	11086	AAATTG	14	+	2	AAATTG
JABAOJ010001716.1	11528	11540	AAAAAG	12	+	2	AAGAAA
JABAOJ010001716.1	12099	12111	AACCGT	12	+	2	TAACCG
JABAOJ010001716.1	12194	12206	AACAAT	12	+	2	AACAAT
JABAOJ010001716.1	12752	12764	AACTT	12	+	2	CTTAA
JABAOJ010001716.1	13656	13672	AAAGTT	16	-	2	TTAACT
JABAOJ010001716.1	13898	13912	AAAATC	14	-	2	ATTTTG
JABAOJ010001716.1	15341	15354	AAAAT	13	-	2	TATTT
JABAOJ010001716.1	15907	15920	AAAAT	13	-	2	TTATT
JABAOJ010001716.1	17396	17410	AAATTG	14	+	2	AAATTG
JABAOJ010001716.1	17876	17889	AAAAAG	13	+	2	AAGAAA
JABAOJ010001716.1	17945	17958	ATCC	13	+	3	ATCC
JABAOJ010001716.1	19538	19550	AAGCCG	12	-	2	GGCTTC
JABAOJ010001716.1	19651	19665	ACACCG	14	+	2	CGACAC
JABAOJ010001716.1	22228	22240	AAAAAG	12	+	2	AAAAGA
JABAOJ010001716.1	22342	22354	AAGGTG	12	+	2	AGGTGA
JABAOJ010001716.1	23002	23015	AAATAT	13	-	2	TATATT
JABAOJ010001716.1	23186	23206	AAT	20	-	6	TAT
JABAOJ010001716.1	23244	23256	AAAAAT	12	+	2	AAATAA
JABAOJ010001716.1	23394	23406	AATGGT	12	+	2	AATGGT
JABAOJ010001716.1	24448	24463	AAT	15	+	5	AAT
JABAOJ010001716.1	25388	25400	AAATAG	12	-	2	CTATTT
JABAOJ010001716.1	26131	26144	AGATAT	13	+	2	ATAGAT
JABAOJ010001716.1	26234	26246	AAAAGT	12	+	2	GTAAAA
JABAOJ010001716.1	27783	27795	AACCAT	12	+	2	CATAAC
JABAOJ010001716.1	28004	28016	AAAAAC	12	-	2	GTTTTT
JABAOJ010001716.1	29650	29663	AACCT	13	-	2	GTTAG
JABAOJ010001716.1	31030	31042	AAGGC	12	+	2	GCAAG
JABAOJ010001716.1	31549	31561	AAGAG	12	+	2	AGAGA
JABAOJ010001716.1	32662	32674	AAATAG	12	-	2	CTATTT
JABAOJ010001716.1	32669	32683	AAAAAT	14	-	2	TATTTT
JABAOJ010001716.1	33524	33536	AAAATT	12	-	2	TTTTAA
JABAOJ010001716.1	33693	33707	AAATGG	14	+	2	ATGGAA
JABAOJ010001716.1	35333	35351	AATAT	18	+	3	ATAAT
JABAOJ010001716.1	35740	35752	ACCTAT	12	-	2	GTATAG
JABAOJ010001716.1	35863	35875	AAAGT	12	-	2	TTACT
JABAOJ010001716.1	37692	37708	AAAAAT	16	+	2	AAAATA
JABAOJ010001716.1	39531	39543	AAG	12	-	4	TTC
JABAOJ010001716.1	39992	40006	AAATTG	14	-	2	TTCAAT
JABAOJ010001716.1	41347	41360	AAT	13	-	4	TTA
JABAOJ010001716.1	41628	41640	AAAAC	12	-	2	TTTGT
JABAOJ010001716.1	41662	41674	AAAAAT	12	-	2	TTTTAT
JABAOJ010001716.1	42045	42060	AAAT	15	+	3	AAAT
JABAOJ010001716.1	42064	42079	AAAT	15	+	3	AAAT
JABAOJ010001716.1	42097	42109	ACATAG	12	-	2	TGTCTA
JABAOJ010001716.1	42120	42136	AAATTC	16	+	2	TTCAAA
JABAOJ010001716.1	43999	44011	AATT	12	+	3	ATTA
JABAOJ010001716.1	44342	44356	AAACAG	14	+	2	AGAAAC
JABAOJ010001716.1	44492	44504	AAATGT	12	+	2	TGTAAA
JABAOJ010001716.1	46413	46425	AAAT	12	-	3	ATTT
JABAOJ010001716.1	46552	46573	AAT	21	+	7	ATA
JABAOJ010001716.1	47315	47327	ATATC	12	+	2	ATCAT
JABAOJ010001716.1	47498	47511	AAAAT	13	+	2	AAATA
JABAOJ010001716.1	47606	47618	AAAC	12	-	3	GTTT
JABAOJ010001716.1	47614	47626	AAACGT	12	-	2	GTTTAC
JABAOJ010001716.1	48207	48219	AAAT	12	+	3	AATA
JABAOJ010001716.1	48287	48299	AAAT	12	+	3	AATA
JABAOJ010001716.1	48365	48378	AGAGAT	13	-	2	TATCTC
JABAOJ010001716.1	48473	48486	AATAT	13	-	2	ATATT
JABAOJ010001716.1	49101	49129	AT	28	+	14	TA
JABAOJ010001716.1	49353	49365	AAAAAT	12	+	2	TAAAAA
JABAOJ010001716.1	51080	51093	AAAAC	13	+	2	AAACA
JABAOJ010001716.1	52772	52786	AT	14	+	7	AT
JABAOJ010001716.1	52980	52992	AATGTG	12	+	2	TGAATG
JABAOJ010001716.1	54491	54503	AATATT	12	+	2	TATTAA
JABAOJ010001716.1	54967	54979	AGATAT	12	+	2	GATATA
JABAOJ010001716.1	56203	56215	ATATC	12	+	2	ATCAT
JABAOJ010001716.1	57624	57636	AAAATC	12	-	2	GATTTT
JABAOJ010001716.1	57640	57653	ACACCT	13	+	2	ACCTAC
JABAOJ010001716.1	57952	57964	AAAT	12	-	3	ATTT
JABAOJ010001716.1	58390	58402	AAATTG	12	+	2	AAATTG
JABAOJ010001716.1	65470	65484	AAAAG	14	+	2	AAAGA
JABAOJ010001716.1	65765	65777	AACAGT	12	+	2	AGTAAC
JABAOJ010001716.1	66075	66087	AAATT	12	-	2	TTAAT
JABAOJ010001716.1	68091	68103	AAATTT	12	+	2	TTAAAT
JABAOJ010001716.1	68843	68858	AAAAG	15	+	3	AAGAA
JABAOJ010001716.1	70288	70300	AATATT	12	+	2	ATATTA
JABAOJ010001716.1	71247	71260	AAT	13	-	4	TAT
JABAOJ010001716.1	71664	71676	AAT	12	-	4	TAT
JABAOJ010001716.1	73162	73181	AC	19	-	9	TG
JABAOJ010001716.1	76005	76017	AAATAG	12	+	2	TAGAAA
JABAOJ010001716.1	80875	80892	AAT	17	-	5	ATT
JABAOJ010001716.1	81574	81587	AAGTGC	13	+	2	AGTGCA
JABAOJ010002473.1	2171	2183	AATGG	12	+	2	ATGGA
JABAOJ010002473.1	3903	3915	AAAAAG	12	-	2	TTTCTT
JABAOJ010002473.1	4364	4378	AAATTG	14	-	2	TTCAAT
JABAOJ010002473.1	4860	4875	AAATAT	15	+	2	AAATAT
JABAOJ010002473.1	4870	4883	AAAAT	13	+	2	ATAAA
JABAOJ010002473.1	5390	5402	AAATTT	12	+	2	TTAAAT
JABAOJ010002473.1	5799	5811	AATCC	12	+	2	CCAAT
JABAOJ010002473.1	6855	6867	AAAAG	12	+	2	AAAAG
JABAOJ010002473.1	8766	8779	AAAT	13	+	3	AATA
JABAOJ010002473.1	9022	9034	AATACC	12	-	2	TGGTAT
JABAOJ010002473.1	9831	9843	AACAAT	12	-	2	GTTATT
JABAOJ010002473.1	9994	10007	AGAGAT	13	+	2	AGATAG
JABAOJ010002473.1	10685	10698	AACCT	13	-	2	TTAGG
JABAOJ010002473.1	10750	10777	AG	27	+	13	AG
JABAOJ010002473.1	12674	12686	AATT	12	+	3	ATTA
JABAOJ010002473.1	12692	12704	AATTAT	12	+	2	ATTATA
JABAOJ010002473.1	12953	12968	AAAAT	15	-	3	TTATT
JABAOJ010002473.1	13264	13276	AAAATC	12	+	2	CAAAAT
JABAOJ010002473.1	13621	13635	AATG	14	+	3	AATG
JABAOJ010002473.1	13734	13746	AAATAT	12	-	2	ATATTT
JABAOJ010002473.1	13768	13782	AAATAT	14	-	2	TTATAT
JABAOJ010002473.1	13805	13819	AAATAT	14	-	2	ATATTT
JABAOJ010002473.1	13828	13844	AAATAT	16	-	2	TTATAT
JABAOJ010002473.1	13837	13850	AAAT	13	-	3	TATT
JABAOJ010002473.1	13866	13879	AAAT	13	-	3	TATT
JABAOJ010002473.1	14568	14580	AAAAT	12	+	2	TAAAA
JABAOJ010002473.1	14896	14908	AAAAC	12	-	2	TTTGT
JABAOJ010002473.1	15125	15138	AACGTT	13	+	2	TAACGT
JABAOJ010002473.1	19920	19933	AAAAAC	13	-	2	TTTTTG
JABAOJ010002473.1	20113	20125	AAAATG	12	-	2	TCATTT
JABAOJ010002473.1	20766	20778	AATATG	12	+	2	ATGAAT
JABAOJ010002473.1	20968	20980	AACAAT	12	-	2	TTATTG
JABAOJ010002473.1	21035	21051	AAAAAT	16	-	2	ATTTTT
JABAOJ010002473.1	21786	21799	AATGT	13	+	2	TGTAA
JABAOJ010002473.1	23622	23634	AAAAT	12	-	2	TTATT
JABAOJ010002473.1	23843	23858	AAATT	15	-	3	TTTAA
JABAOJ010002473.1	24610	24626	AAT	16	-	5	ATT
JABAOJ010002473.1	25450	25462	AAACAT	12	+	2	TAAACA
JABAOJ010002473.1	26499	26511	AAAATT	12	-	2	TTTTAA
JABAOJ010002473.1	27809	27821	ACC	12	+	4	CCA
JABAOJ010002473.1	27955	27967	AATTAT	12	+	2	AATTAT
JABAOJ010002473.1	28159	28171	AC	12	-	6	TG
JABAOJ010002473.1	28985	28997	ACTC	12	-	3	GAGT
JABAOJ010002473.1	29164	29178	AT	14	+	7	AT
JABAOJ010002473.1	29356	29373	AAAAC	17	-	3	TTTGT
JABAOJ010002473.1	29369	29382	AAACC	13	-	2	GTTTG
JABAOJ010002473.1	29641	29653	AGAGG	12	+	2	AGAGG
JABAOJ010002473.1	29886	29898	AAAAC	12	+	2	AAACA
JABAOJ010002473.1	32270	32283	AAACT	13	+	2	AAACT
JABAOJ010002473.1	32350	32362	AACT	12	+	3	TAAC
JABAOJ010002473.1	32366	32378	AGATAT	12	+	2	TATAGA
JABAOJ010002473.1	33958	33972	AACT	14	-	3	GTTA
JABAOJ010002473.1	35483	35495	ATCCC	12	+	2	ATCCC
JABAOJ010002473.1	36717	36729	ACATGC	12	+	2	TGCACA
JABAOJ010002473.1	38155	38167	AACAC	12	-	2	TTGTG
JABAOJ010002473.1	38478	38491	AAATTG	13	-	2	TTTCAA
JABAOJ010002473.1	38902	38916	AAATT	14	-	2	TTAAT
JABAOJ010002473.1	39929	39954	AT	25	+	12	AT
JABAOJ010002473.1	40056	40069	AATGAG	13	+	2	AGAATG
JABAOJ010002473.1	40587	40600	AATAT	13	+	2	TAATA
JABAOJ010002473.1	40866	40878	AACTGC	12	-	2	GTTGCA
JABAOJ010002473.1	43102	43115	AAATAG	13	-	2	ATTTCT
JABAOJ010002473.1	43152	43164	AATTC	12	-	2	AATTG
JABAOJ010002473.1	44635	44648	AATCG	13	+	2	TCGAA
JABAOJ010003508.1	1	13	AAATTG	12	-	2	TTCAAT
JABAOJ010003508.1	559	572	AACATT	13	-	2	TGTTAA
JABAOJ010003508.1	2081	2093	AACTT	12	-	2	TTAAG
JABAOJ010003508.1	3627	3639	AAAAAG	12	-	2	TTTCTT
JABAOJ010003508.1	4003	4015	ATATC	12	-	2	ATGAT
JABAOJ010003508.1	4931	4943	AAAATC	12	-	2	TTTTGA
JABAOJ010003508.1	5016	5028	AATGT	12	-	2	ATTAC
JABAOJ010003508.1	7563	7575	AAAACC	12	-	2	GTTTTG
JABAOJ010003508.1	7897	7909	AAAAC	12	-	2	TTGTT
JABAOJ010003508.1	9382	9396	AATAT	14	-	2	TATAT
JABAOJ010003508.1	9568	9584	AAATG	16	+	3	GAAAT
JABAOJ010003508.1	10425	10437	AAAAT	12	+	2	TAAAA
JABAOJ010003508.1	10720	10732	AAT	12	-	4	TAT
JABAOJ010003508.1	10974	10986	AATAGT	12	+	2	AGTAAT
JABAOJ010003508.1	11165	11177	AAACGG	12	-	2	CCGTTT
JABAOJ010003508.1	11830	11843	AACAAT	13	-	2	GTTATT
JABAOJ010003508.1	12258	12271	AAAATT	13	-	2	AATTTT
JABAOJ010003508.1	13030	13042	AAAAC	12	+	2	AAAAC
JABAOJ010003508.1	13801	13820	AAAG	19	+	4	AAAG
JABAOJ010003508.1	14382	14397	AAGTAT	15	-	2	TATACT
JABAOJ010003508.1	14812	14824	AAAT	12	-	3	TTTA
JABAOJ010003508.1	15024	15036	AATT	12	+	3	ATTA
JABAOJ010003508.1	15407	15420	AAAT	13	-	3	ATTT
JABAOJ010003508.1	15787	15799	AGATAT	12	+	2	AGATAT
JABAOJ010003508.1	16599	16613	AAAAT	14	+	2	ATAAA
JABAOJ010003508.1	18787	18800	AAAT	13	+	3	AATA
JABAOJ010003508.1	18903	18915	ACAGT	12	-	2	TACTG
JABAOJ010003508.1	19503	19515	AACCT	12	-	2	TAGGT
JABAOJ010003508.1	19723	19737	AATGAG	14	-	2	TCATTC
JABAOJ010003508.1	20406	20418	AAATT	12	-	2	AATTT
JABAOJ010003508.1	21755	21767	AAAAC	12	+	2	AAAAC
JABAOJ010003508.1	25133	25150	AATAT	17	-	3	TTATA
JABAOJ010001676.1	4499	4511	AAAAT	12	+	2	ATAAA
JABAOJ010001676.1	5804	5817	ACTGCT	13	-	2	CAGTAG
JABAOJ010001676.1	6675	6691	AGAGCG	16	-	2	CTCTCG
JABAOJ010001676.1	7101	7113	AATGAT	12	+	2	TAATGA
JABAOJ010001676.1	8009	8022	AAGTAC	13	+	2	ACAAGT
JABAOJ010001676.1	8236	8248	AAACTC	12	+	2	ACTCAA
JABAOJ010001676.1	9966	9980	A	14	-	14	T
JABAOJ010001676.1	13840	13852	AAAGGC	12	+	2	GCAAAG
JABAOJ010001676.1	13962	13974	AAGCAT	12	-	2	ATGCTT
JABAOJ010001676.1	14547	14559	ACTG	12	-	3	TCAG
JABAOJ010001676.1	14877	14889	AATGAT	12	+	2	AATGAT
JABAOJ010001676.1	16710	16725	AGATC	15	+	3	GATCA
JABAOJ010001676.1	21681	21695	AATCT	14	-	2	GATTA
JABAOJ010001676.1	25001	25013	AGCTGC	12	+	2	GCTGCA
JABAOJ010001676.1	25013	25025	AATATT	12	+	2	ATTAAT
JABAOJ010001676.1	26206	26218	AAATTG	12	-	2	TTCAAT
JABAOJ010001676.1	26657	26669	AAAGTC	12	+	2	GTCAAA
JABAOJ010001676.1	28616	28628	AATGCG	12	-	2	CATTCG
JABAOJ010001676.1	29233	29246	AAT	13	+	4	AAT
JABAOJ010001676.1	29538	29555	AAAAC	17	+	3	AAACA
JABAOJ010001676.1	29808	29820	AAAAT	12	+	2	ATAAA
JABAOJ010001676.1	30183	30195	AAT	12	-	4	TTA
JABAOJ010001676.1	30456	30469	AAAAT	13	+	2	TAAAA
JABAOJ010001676.1	30737	30749	AACAAT	12	+	2	CAATAA
JABAOJ010001676.1	31899	31911	AAAACT	12	-	2	TTAGTT
JABAOJ010001676.1	32701	32715	AATAT	14	+	2	TAATA
JABAOJ010001676.1	33015	33027	AAATAT	12	-	2	ATATTT
JABAOJ010001676.1	33423	33435	AAAAG	12	-	2	CTTTT
JABAOJ010001676.1	34455	34467	AACAGT	12	+	2	AGTAAC
JABAOJ010001676.1	35683	35695	AAAATT	12	+	2	TTAAAA
JABAOJ010001676.1	35846	35858	AAATG	12	-	2	CATTT
JABAOJ010001676.1	37917	37929	AAAATC	12	+	2	TCAAAA
JABAOJ010001676.1	38492	38504	AATGG	12	+	2	ATGGA
JABAOJ010001676.1	39145	39159	AAAATT	14	+	2	AAAATT
JABAOJ010001676.1	39343	39355	AAAAC	12	-	2	TTGTT
JABAOJ010001676.1	39700	39712	AAT	12	+	4	TAA
JABAOJ010001676.1	39843	39855	AAAGGT	12	+	2	GTAAAG
JABAOJ010001676.1	40371	40384	AACCCT	13	-	2	AGGGTT
JABAOJ010001676.1	40808	40820	AATAG	12	-	2	TTCTA
JABAOJ010001676.1	42027	42040	AAATG	13	-	2	TCATT
JABAOJ010001676.1	42252	42264	AAAAAG	12	+	2	AAGAAA
JABAOJ010001676.1	44039	44052	AAATT	13	+	2	TTAAA
JABAOJ010001676.1	45953	45965	AATAT	12	-	2	TATTA
JABAOJ010001676.1	46259	46271	AATAT	12	+	2	ATAAT
JABAOJ010001676.1	46677	46689	AAAT	12	-	3	TTTA
JABAOJ010001676.1	48083	48095	AAAAAT	12	+	2	TAAAAA
JABAOJ010001676.1	48239	48251	AAATTT	12	+	2	TTAAAT
JABAOJ010001676.1	51755	51767	AGGGGG	12	-	2	CCCCTC
JABAOJ010001676.1	54119	54131	AATAT	12	-	2	TATTA
JABAOJ010001676.1	55200	55212	AAACCG	12	+	2	AAACCG
JABAOJ010001676.1	56212	56224	AGATC	12	-	2	TGATC
JABAOJ010001676.1	56402	56416	AACATT	14	+	2	ATTAAC
JABAOJ010001676.1	57416	57428	AACTGC	12	+	2	TGCAAC
JABAOJ010001676.1	58335	58349	A	14	+	14	A
JABAOJ010001676.1	58510	58522	AATCAC	12	-	2	TGTGAT
JABAOJ010001676.1	61511	61524	ATCATG	13	+	2	ATCATG
JABAOJ010002552.1	359	371	AAGAGT	12	-	2	TCTTAC
JABAOJ010002552.1	4342	4354	AAACCG	12	+	2	AAACCG
JABAOJ010002552.1	4378	4392	ACTGCT	14	+	2	GCTACT
JABAOJ010002552.1	5006	5018	AATATT	12	+	2	AATATT
JABAOJ010002552.1	6220	6232	AAAAT	12	+	2	TAAAA
JABAOJ010002552.1	6258	6273	AAAAAT	15	+	2	AAATAA
JABAOJ010002552.1	7350	7365	AAACT	15	+	3	CTAAA
JABAOJ010002552.1	8400	8412	AAAAT	12	-	2	ATTTT
JABAOJ010002552.1	9083	9096	ACCCCT	13	-	2	AGGGGT
JABAOJ010002552.1	10763	10781	AAAAT	18	-	3	ATTTT
JABAOJ010002552.1	11243	11257	AAAACT	14	-	2	TAGTTT
JABAOJ010002552.1	12464	12476	AAATTG	12	-	2	CAATTT
JABAOJ010002552.1	13334	13347	ATCC	13	-	3	TGGA
JABAOJ010002552.1	13404	13416	AAAAAG	12	-	2	TTTCTT
JABAOJ010002552.1	14978	14990	AATGG	12	-	2	ATTCC
JABAOJ010002552.1	15399	15411	AAAATT	12	+	2	AATTAA
JABAOJ010002552.1	15423	15435	AATT	12	+	3	TTAA
JABAOJ010002552.1	15655	15667	AAT	12	+	4	ATA
JABAOJ010002552.1	15674	15686	AATAT	12	+	2	ATAAT
JABAOJ010002552.1	15833	15845	AATC	12	+	3	CAAT
JABAOJ010002552.1	16265	16279	AAGAC	14	-	2	TCTTG
JABAOJ010002552.1	16392	16406	AATTAC	14	+	2	AATTAC
JABAOJ010002552.1	18883	18898	AAAT	15	+	3	ATAA
JABAOJ010002552.1	19167	19181	AAATT	14	-	2	ATTTA
JABAOJ010002552.1	19504	19516	AAATAT	12	+	2	ATAAAT
JABAOJ010002552.1	19720	19732	AAAAGG	12	-	2	CTTTTC
JABAOJ010002552.1	22021	22033	ACCATG	12	-	2	CATGGT
JABAOJ010002552.1	22088	22100	AAAAGT	12	-	2	TTTACT
JABAOJ010002552.1	22480	22493	ACTGAT	13	+	2	ACTGAT
JABAOJ010002552.1	22581	22593	AAAATG	12	+	2	AAAATG
JABAOJ010002552.1	22630	22647	AAAATT	17	+	2	AAAATT
JABAOJ010002552.1	23196	23210	AAATTG	14	+	2	AAATTG
JABAOJ010002552.1	24836	24850	AAAAAG	14	-	2	TCTTTT
JABAOJ010002552.1	27545	27559	CCG	14	+	4	CCG
JABAOJ010002552.1	28359	28371	AATTAG	12	+	2	TTAGAA
JABAOJ010002552.1	29988	30002	AATATC	14	-	2	TATTGA
JABAOJ010002552.1	30439	30451	AATAT	12	-	2	ATATT
JABAOJ010002552.1	31193	31205	AAATTT	12	+	2	TTTAAA
JABAOJ010002552.1	31634	31650	AAATAT	16	+	2	TATAAA
JABAOJ010002552.1	31651	31668	AAATAT	17	+	2	ATATAA
JABAOJ010002552.1	32194	32209	ACTGCC	15	+	2	CCACTG
JABAOJ010002651.1	693	705	AATAT	12	-	2	TTATA
JABAOJ010002651.1	1083	1095	AGAGAT	12	+	2	ATAGAG
JABAOJ010002651.1	1450	1462	AAC	12	-	4	GTT
JABAOJ010002651.1	2942	2954	AAAAAC	12	-	2	TTTTGT
JABAOJ010002651.1	14318	14330	AAAGTC	12	-	2	TTTGAC
JABAOJ010002651.1	14789	14801	AAC	12	-	4	TTG
JABAOJ010002651.1	16077	16089	AAAAAT	12	+	2	AAAAAT
JABAOJ010002651.1	16145	16157	AACAAT	12	+	2	CAATAA
JABAOJ010002651.1	16241	16253	AAAAG	12	+	2	AAAAG
JABAOJ010002651.1	18944	18957	AAGTCT	13	-	2	TAGACT
JABAOJ010002651.1	19070	19082	AAATGG	12	-	2	TTTCCA
JABAOJ010002651.1	19566	19578	AATATC	12	+	2	ATCAAT
JABAOJ010002651.1	20033	20046	AAAAAC	13	+	2	AACAAA
JABAOJ010002651.1	20333	20345	AATAG	12	+	2	AGAAT
JABAOJ010002651.1	21298	21310	AACGG	12	-	2	CCGTT
JABAOJ010002651.1	22111	22124	AACTAC	13	-	2	TAGTTG
JABAOJ010002651.1	22396	22408	AAATGG	12	+	2	GAAATG
JABAOJ010002651.1	22670	22683	AAAGT	13	+	2	AAGTA
JABAOJ010002651.1	23118	23131	AAACAC	13	-	2	TGTTTG
JABAOJ010002651.1	23434	23446	AGAGAT	12	-	2	ATCTCT
JABAOJ010002651.1	24162	24174	AAACT	12	-	2	TTTAG
JABAOJ010002651.1	25246	25258	AAATTG	12	-	2	TTTCAA
JABAOJ010002651.1	25915	25928	AAATTG	13	-	2	TTCAAT
JABAOJ010002651.1	28078	28094	AAATCG	16	+	2	AAATCG
JABAOJ010002651.1	28158	28199	AT	41	+	20	TA
JABAOJ010002651.1	29448	29460	AAAAT	12	-	2	TTTTA
JABAOJ010002651.1	30549	30561	AAAT	12	+	3	ATAA
JABAOJ010002651.1	30968	30980	AACATT	12	+	2	TAACAT
JABAOJ010002651.1	31508	31521	AAAAT	13	-	2	ATTTT
JABAOJ010002611.1	1236	1248	AATGAT	12	+	2	ATAATG
JABAOJ010002611.1	2627	2639	AAAAGC	12	+	2	AAAAGC
JABAOJ010002611.1	2741	2754	ATC	13	-	4	GAT
JABAOJ010002611.1	3084	3098	AAT	14	-	4	TTA
JABAOJ010002611.1	3220	3232	AAATAC	12	+	2	CAAATA
JABAOJ010002611.1	3363	3376	AAAAAT	13	-	2	TTTATT
JABAOJ010002611.1	3404	3418	AATTAG	14	+	2	TTAGAA
JABAOJ010002611.1	4525	4538	AAATT	13	-	2	ATTTA
JABAOJ010002611.1	4540	4552	AAAGT	12	-	2	TTTAC
JABAOJ010002611.1	5059	5072	AAAAT	13	-	2	TTTTA
JABAOJ010002611.1	5792	5804	AAACTG	12	+	2	CTGAAA
JABAOJ010002611.1	6065	6104	AT	39	+	19	TA
JABAOJ010002611.1	6199	6213	AAATAT	14	-	2	ATTTAT
JABAOJ010002611.1	6793	6829	AT	36	+	18	AT
JABAOJ010002611.1	7244	7256	AAAATG	12	-	2	CATTTT
JABAOJ010002611.1	7644	7657	AAATAT	13	-	2	TATATT
JABAOJ010002611.1	8467	8479	AAATT	12	+	2	TAAAT
JABAOJ010002611.1	8672	8684	AAAATG	12	-	2	TTCATT
JABAOJ010002611.1	8965	8977	AAATG	12	+	2	AATGA
JABAOJ010002611.1	9924	9936	AT	12	+	6	TA
JABAOJ010002611.1	11219	11231	AAATGG	12	+	2	ATGGAA
JABAOJ010002611.1	11707	11719	AAATTT	12	+	2	AAATTT
JABAOJ010002611.1	12622	12634	AACGAT	12	+	2	AACGAT
JABAOJ010002611.1	15014	15026	AAAT	12	-	3	TATT
JABAOJ010002611.1	15187	15199	AATATT	12	+	2	TAATAT
JABAOJ010002611.1	16021	16033	AAATTC	12	-	2	GAATTT
JABAOJ010002611.1	16656	16669	ACATAT	13	-	2	TGTATA
JABAOJ010002611.1	19055	19067	AAAT	12	-	3	ATTT
JABAOJ010002611.1	19661	19674	AATTAC	13	-	2	ATTGTA
JABAOJ010002611.1	19845	19857	ACCTAG	12	-	2	TAGGTC
JABAOJ010002611.1	19898	19911	AAAAT	13	+	2	AAAAT
JABAOJ010002611.1	20454	20467	ACT	13	-	4	AGT
JABAOJ010002611.1	20920	20932	AGATGG	12	+	2	TGGAGA
JABAOJ010002611.1	21097	21110	AAAGAG	13	+	2	AGAAAG
JABAOJ010002611.1	21380	21397	AAC	17	-	5	TTG
JABAOJ010002611.1	21414	21427	AATTAC	13	-	2	TTGTAA
JABAOJ010002611.1	21885	21898	AAT	13	-	4	ATT
JABAOJ010002611.1	23937	23952	AAAGTG	15	-	2	CTTTCA
JABAOJ010002611.1	24670	24683	AAATAT	13	-	2	TTATAT
JABAOJ010002611.1	24988	25000	AACTT	12	-	2	TAAGT
JABAOJ010002611.1	28634	28646	AACAGT	12	+	2	CAGTAA
JABAOJ010002611.1	28764	28779	AAGTAC	15	-	2	TACTTG
JABAOJ010002611.1	31399	31415	AATGGC	16	+	2	AATGGC
JABAOJ010002611.1	31600	31612	AACTC	12	+	2	AACTC
JABAOJ010002611.1	31671	31683	AATCAG	12	+	2	ATCAGA
JABAOJ010002611.1	32209	32222	AAATTG	13	+	2	AAATTG
JABAOJ010002611.1	32614	32626	AAAAAG	12	+	2	AAGAAA
JABAOJ010002611.1	33927	33939	AAGCTG	12	+	2	TGAAGC
JABAOJ010002611.1	35168	35180	ATATC	12	-	2	ATATG
JABAOJ010002611.1	35435	35456	AT	21	+	10	AT
JABAOJ010002611.1	36238	36251	AATTAG	13	-	2	TTCTAA
JABAOJ010002611.1	36511	36525	AG	14	-	7	TC
JABAOJ010002611.1	36632	36645	AAACAT	13	-	2	TTTATG
JABAOJ010002611.1	36718	36732	AAAAAT	14	+	2	AATAAA
JABAOJ010002611.1	37618	37631	AAGTCT	13	-	2	ACTTAG
JABAOJ010002611.1	37734	37746	AAAT	12	-	3	TATT
JABAOJ010002611.1	39610	39624	AAATTG	14	+	2	AAATTG
JABAOJ010002611.1	39913	39925	AAAC	12	+	3	AACA
JABAOJ010001674.1	199	212	AAATGT	13	+	2	ATGTAA
JABAOJ010001674.1	1816	1830	AAAATT	14	+	2	TTAAAA
JABAOJ010001674.1	3078	3090	AAT	12	-	4	TAT
JABAOJ010001674.1	6023	6038	AAATTG	15	+	2	GAAATT
JABAOJ010001674.1	7860	7872	AAAAT	12	+	2	AATAA
JABAOJ010001674.1	8745	8776	AT	31	+	15	AT
JABAOJ010001674.1	11120	11132	AATTAT	12	+	2	AATTAT
JABAOJ010001674.1	11424	11437	AAATAT	13	-	2	TATATT
JABAOJ010001674.1	13613	13625	AATAT	12	+	2	TATAA
JABAOJ010001674.1	14893	14905	AAAT	12	+	3	AATA
JABAOJ010001674.1	15085	15098	AACAT	13	+	2	ATAAC
JABAOJ010001674.1	15540	15552	AATCGG	12	+	2	CGGAAT
JABAOJ010001674.1	17098	17110	AAAGAT	12	-	2	TTTATC
JABAOJ010001674.1	17464	17485	AT	21	+	10	TA
JABAOJ010001674.1	27542	27554	AT	12	+	6	AT
JABAOJ010001674.1	27562	27575	AT	13	+	6	AT
JABAOJ010001674.1	27661	27673	AAAT	12	-	3	ATTT
JABAOJ010001674.1	27817	27829	AAATT	12	-	2	ATTTA
JABAOJ010001674.1	29369	29381	AAAT	12	-	3	TTTA
JABAOJ010001674.1	30044	30056	AAAATG	12	+	2	GAAAAT
JABAOJ010001674.1	30635	30647	AAACTT	12	+	2	AACTTA
JABAOJ010001674.1	31147	31166	AT	19	+	9	AT
JABAOJ010001674.1	31232	31245	AAGAT	13	-	2	TTATC
JABAOJ010001674.1	31419	31433	AAATTT	14	+	2	AATTTA
JABAOJ010001674.1	31763	31775	AAATT	12	+	2	TTAAA
JABAOJ010001674.1	32134	32146	AAAAAT	12	+	2	AAAAAT
JABAOJ010001674.1	33816	33828	AAAT	12	-	3	TATT
JABAOJ010001674.1	34215	34227	AATAC	12	-	2	TTGTA
JABAOJ010001674.1	34532	34544	ACATGC	12	+	2	TGCACA
JABAOJ010001674.1	34941	34953	AAAAAG	12	-	2	TTCTTT
JABAOJ010001674.1	35878	35890	AAAATC	12	+	2	AAAATC
JABAOJ010001674.1	36388	36402	AAATAT	14	-	2	TATATT
JABAOJ010001674.1	36984	36996	AAATT	12	+	2	TAAAT
JABAOJ010001674.1	37152	37164	AATTC	12	-	2	TTGAA
JABAOJ010001674.1	37243	37255	ACGTCG	12	+	2	GACGTC
JABAOJ010001674.1	38220	38234	ACAGT	14	+	2	AGTAC
JABAOJ010001674.1	38232	38244	AATT	12	+	3	TAAT
JABAOJ010001674.1	38843	38856	AAATAT	13	-	2	ATATTT
JABAOJ010001674.1	39437	39451	AAATTG	14	+	2	AAATTG
JABAOJ010001674.1	40039	40052	AACAAT	13	-	2	ATTGTT
JABAOJ010001674.1	40259	40272	AAAT	13	-	3	TATT
JABAOJ010001674.1	42263	42275	AATATT	12	+	2	TTAATA
JABAOJ010001674.1	43914	43926	AAT	12	-	4	TAT
JABAOJ010001674.1	46782	46794	ACCGTC	12	+	2	GTCACC
JABAOJ010001674.1	47908	47921	ACTCAT	13	-	2	GTATGA
JABAOJ010001674.1	48220	48232	AAAAAC	12	+	2	AAAAAC
JABAOJ010001674.1	48518	48530	AAAAC	12	+	2	ACAAA
JABAOJ010001674.1	48592	48608	AAT	16	-	5	ATT
JABAOJ010001674.1	48685	48698	AATCAT	13	+	2	ATCATA
JABAOJ010001674.1	49519	49535	ACATAT	16	+	2	TATACA
JABAOJ010001674.1	49662	49674	C	12	-	12	G
JABAOJ010001674.1	52023	52036	ACGCGG	13	-	2	CGTCCG
JABAOJ010001674.1	52328	52341	ACATAT	13	+	2	ATATAC
JABAOJ010001674.1	52520	52532	AAAAAG	12	+	2	GAAAAA
JABAOJ010001674.1	54176	54189	AAATAT	13	+	2	ATAAAT
JABAOJ010001674.1	54940	54953	AAAAG	13	+	2	AAAGA
JABAOJ010001674.1	56146	56158	AAGGT	12	-	2	TTACC
JABAOJ010001674.1	56359	56374	AAAG	15	-	3	TTTC
JABAOJ010001674.1	56408	56421	AAAAG	13	-	2	TTCTT
JABAOJ010001674.1	56663	56677	AAAGGT	14	+	2	AGGTAA
JABAOJ010001674.1	56965	56977	AATT	12	+	3	TAAT
JABAOJ010001674.1	56980	56992	AAAATT	12	+	2	AATTAA
JABAOJ010001674.1	57197	57210	AAAAC	13	+	2	AAAAC
JABAOJ010001674.1	57326	57339	AAAAC	13	+	2	CAAAA
JABAOJ010001674.1	59261	59273	AAAAAT	12	-	2	TTTTTA
JABAOJ010001674.1	60444	60457	AAT	13	+	4	AAT
JABAOJ010001674.1	60779	60794	AAT	15	+	5	TAA
JABAOJ010001674.1	61046	61065	AAT	19	+	6	ATA
JABAOJ010001674.1	61163	61180	AT	17	+	8	AT
JABAOJ010001674.1	61680	61695	AAAAAT	15	+	2	AAAAAT
JABAOJ010001674.1	63623	63635	AAACCG	12	-	2	GGTTTC
JABAOJ010001674.1	63778	63791	AAAAGG	13	+	2	GAAAAG
JABAOJ010001674.1	65705	65718	AAAAAT	13	-	2	ATTTTT
JABAOJ010001674.1	67945	67957	AAAT	12	-	3	TTAT
JABAOJ010001674.1	71170	71182	AATAT	12	+	2	AATAT
JABAOJ010001674.1	71480	71492	ACGCTG	12	-	2	GCGTCA
JABAOJ010001674.1	74421	74433	AATATT	12	+	2	AATATT
JABAOJ010001674.1	74857	74869	ACTG	12	+	3	TGAC
JABAOJ010001674.1	74970	74988	AATT	18	+	4	TTAA
JABAOJ010001674.1	75808	75820	AGAGCG	12	-	2	CTCGCT
JABAOJ010001674.1	76046	76058	AATATT	12	+	2	ATATTA
JABAOJ010001674.1	76971	76989	AAAAT	18	+	3	AATAA
JABAOJ010001674.1	77427	77439	AAAAC	12	+	2	AAACA
JABAOJ010001674.1	79698	79711	AAAAT	13	+	2	TAAAA
JABAOJ010001674.1	82493	82505	AATCCG	12	+	2	ATCCGA
JABAOJ010001674.1	83769	83783	AAAAAC	14	-	2	GTTTTT
JABAOJ010001674.1	84819	84831	AAACAC	12	+	2	ACAAAC
JABAOJ010001674.1	85339	85352	AAAAGG	13	-	2	TTTTCC
JABAOJ010001674.1	85528	85540	ACTAGG	12	+	2	TAGGAC
JABAOJ010001674.1	85714	85726	AAGGGT	12	+	2	GGGTAA
JABAOJ010001674.1	86186	86198	AAACGT	12	-	2	GTTTAC
JABAOJ010001674.1	87675	87687	A	12	+	12	A
JABAOJ010001674.1	87869	87882	AAAAG	13	-	2	TCTTT
JABAOJ010001674.1	88773	88788	AG	15	-	7	CT
JABAOJ010001674.1	89062	89075	AG	13	-	6	TC
JABAOJ010002715.1	58	71	AAAAT	13	+	2	TAAAA
JABAOJ010002715.1	847	859	AACATT	12	+	2	TAACAT
JABAOJ010002715.1	3086	3100	AAATAT	14	+	2	AATATA
JABAOJ010002715.1	3782	3794	AATACC	12	+	2	CCAATA
JABAOJ010002715.1	5013	5025	AAAAAT	12	-	2	TTTTAT
JABAOJ010002715.1	5504	5516	AAAAGG	12	+	2	AGGAAA
JABAOJ010002715.1	5543	5555	AAATCT	12	-	2	AGATTT
JABAOJ010002715.1	5661	5673	ACAT	12	-	3	ATGT
JABAOJ010002715.1	6090	6104	AAATTG	14	+	2	AAATTG
JABAOJ010002715.1	6558	6570	AAAAAG	12	+	2	AAGAAA
JABAOJ010002715.1	7433	7446	AT	13	+	6	TA
JABAOJ010002715.1	7868	7880	AAAAAC	12	-	2	GTTTTT
JABAOJ010002715.1	11496	11508	AAATT	12	-	2	ATTTA
JABAOJ010002715.1	11789	11804	AAT	15	+	5	AAT
JABAOJ010002715.1	12739	12751	AGATC	12	-	2	ATCTG
JABAOJ010002715.1	13137	13150	AAGGTC	13	-	2	CCTTGA
JABAOJ010002715.1	13417	13429	AAAT	12	+	3	AAAT
JABAOJ010002715.1	13558	13570	AATAG	12	-	2	TTCTA
JABAOJ010002715.1	14657	14676	AAAT	19	-	4	TTTA
JABAOJ010002715.1	15524	15536	AAAAAT	12	-	2	TTTTTA
JABAOJ010002715.1	16617	16629	AAAAT	12	+	2	AAAAT
JABAOJ010002715.1	16654	16667	AAAAAT	13	+	2	AAATAA
JABAOJ010002715.1	16864	16877	AATAT	13	-	2	TATTA
JABAOJ010002715.1	18532	18545	AATTAT	13	+	2	TAATTA
JABAOJ010002715.1	18827	18839	ATATC	12	-	2	ATGAT
JABAOJ010002715.1	19656	19673	AAAAGG	17	+	2	GAAAAG
JABAOJ010002715.1	22226	22240	AAAAAT	14	+	2	AAATAA
JABAOJ010002715.1	22785	22802	AAT	17	-	5	ATT
JABAOJ010002715.1	23485	23498	AAGTGC	13	+	2	AGTGCA
JABAOJ010002715.1	24747	24759	AAATT	12	-	2	TTAAT
JABAOJ010002715.1	25648	25660	AAAATT	12	+	2	TAAAAT
JABAOJ010002715.1	26349	26361	AAACTG	12	+	2	ACTGAA
JABAOJ010002715.1	26843	26856	AGCGCG	13	-	2	TCGCGC
JABAOJ010002715.1	27040	27053	AACT	13	+	3	ACTA
JABAOJ010002715.1	27203	27215	AAAT	12	-	3	TTTA
JABAOJ010002715.1	27250	27262	AAAT	12	+	3	TAAA
JABAOJ010002715.1	27908	27921	AAT	13	-	4	ATT
JABAOJ010002715.1	28178	28191	AAAAT	13	-	2	TATTT
JABAOJ010002715.1	29130	29142	ATATC	12	-	2	ATGAT
JABAOJ010002715.1	29193	29207	AAATTG	14	-	2	TTCAAT
JABAOJ010002715.1	29793	29811	AAAT	18	+	4	AAAT
JABAOJ010002715.1	30019	30032	AAAAT	13	-	2	TTTTA
JABAOJ010002715.1	30139	30161	AATT	22	+	5	ATTA
JABAOJ010001516.1	737	749	AAAATT	12	-	2	TTAATT
JABAOJ010001516.1	933	946	AAAAAT	13	-	2	TTTTTA
JABAOJ010001516.1	1888	1901	AAATC	13	-	2	ATTTG
JABAOJ010001516.1	2190	2206	AATATC	16	+	2	ATCAAT
JABAOJ010001516.1	2282	2294	AAAAAT	12	+	2	AATAAA
JABAOJ010001516.1	3959	3971	ACGAT	12	+	2	GATAC
JABAOJ010001516.1	4149	4164	C	15	-	15	G
JABAOJ010001516.1	7110	7122	AAACC	12	-	2	TTTGG
JABAOJ010001516.1	7943	7957	AAAATT	14	-	2	TTTAAT
JABAOJ010001516.1	9285	9320	AT	35	+	17	AT
JABAOJ010001516.1	9620	9632	AATC	12	-	3	TTGA
JABAOJ010001516.1	10547	10559	AAAT	12	-	3	ATTT
JABAOJ010001516.1	19352	19364	AGGGGG	12	-	2	CCCCCT
JABAOJ010001516.1	19577	19590	AATTCG	13	+	2	AATTCG
JABAOJ010001516.1	22311	22323	AACATT	12	-	2	GTTAAT
JABAOJ010001516.1	22973	22986	AAATTT	13	+	2	TTTAAA
JABAOJ010001516.1	23554	23568	AAATAT	14	+	2	AATATA
JABAOJ010001516.1	24321	24334	AATAT	13	+	2	TAATA
JABAOJ010001516.1	24721	24733	AATCCT	12	-	2	ATTAGG
JABAOJ010001516.1	28335	28350	ACATAT	15	+	2	ATATAC
JABAOJ010001516.1	28410	28423	ACTAT	13	-	2	ATAGT
JABAOJ010001516.1	29999	30013	AAATTG	14	-	2	TTCAAT
JABAOJ010001516.1	30545	30557	AAACAT	12	+	2	TAAACA
JABAOJ010001516.1	31203	31216	AACTCT	13	-	2	GAGTTA
JABAOJ010001516.1	31445	31457	AATAT	12	-	2	TTATA
JABAOJ010001516.1	33090	33104	AAAAT	14	-	2	TATTT
JABAOJ010001516.1	33697	33709	AATAG	12	-	2	TTCTA
JABAOJ010001516.1	34214	34229	AATCG	15	-	3	TTCGA
JABAOJ010001516.1	34989	35001	AATT	12	+	3	ATTA
JABAOJ010001516.1	35792	35804	AAAGAT	12	-	2	CTTTAT
JABAOJ010001516.1	36345	36357	AAATT	12	+	2	ATTAA
JABAOJ010001516.1	36362	36375	AATGT	13	+	2	ATGTA
JABAOJ010001516.1	37440	37453	AACTTG	13	+	2	GAACTT
JABAOJ010001516.1	38018	38030	AAGGAG	12	-	2	CTCCTT
JABAOJ010001516.1	39166	39180	ACTGCT	14	-	2	GCAGTA
JABAOJ010001516.1	40553	40565	AACAT	12	+	2	ACATA
JABAOJ010001516.1	40754	40767	AACTGG	13	-	2	CCAGTT
JABAOJ010001516.1	40762	40774	AACTTG	12	-	2	AGTTCA
JABAOJ010001516.1	42007	42024	AACCAT	17	+	2	ATAACC
JABAOJ010001516.1	43691	43703	AAAAG	12	-	2	TCTTT
JABAOJ010001516.1	44218	44232	AAAATT	14	+	2	AAATTA
JABAOJ010001516.1	44664	44676	AAAAAG	12	+	2	AAGAAA
JABAOJ010001516.1	57697	57709	AATACC	12	-	2	TTGGTA
JABAOJ010001516.1	58044	58056	AAAAC	12	-	2	TTTGT
JABAOJ010001516.1	58534	58546	AAAGT	12	+	2	AAGTA
JABAOJ010001516.1	59123	59137	AACTGT	14	-	2	CAGTTA
JABAOJ010001516.1	59754	59766	AATAG	12	+	2	TAGAA
JABAOJ010001516.1	60049	60062	AAACCG	13	+	2	ACCGAA
JABAOJ010001516.1	62629	62644	AGCGAT	15	+	2	ATAGCG
JABAOJ010001516.1	62639	62653	AACGAT	14	+	2	CGATAA
JABAOJ010001516.1	63982	63994	AAAATT	12	-	2	TTAATT
JABAOJ010001516.1	64005	64019	AAT	14	-	4	TTA
JABAOJ010001516.1	64110	64123	AAAACT	13	+	2	AAACTA
JABAOJ010001516.1	65067	65079	AAAAAC	12	+	2	CAAAAA
JABAOJ010001516.1	66295	66310	AATTAT	15	+	2	TTATAA
JABAOJ010001516.1	67192	67205	AAAAG	13	+	2	GAAAA
JABAOJ010001516.1	67888	67917	AT	29	+	14	TA
JABAOJ010001516.1	68683	68695	AAAAAT	12	-	2	ATTTTT
JABAOJ010001516.1	69456	69473	AAATTG	17	+	2	ATTGAA
JABAOJ010001516.1	69972	69986	AACAAG	14	-	2	TTGTTC
JABAOJ010001516.1	70995	71008	AAAT	13	-	3	TTAT
JABAOJ010001516.1	72071	72083	AAAGAG	12	-	2	TTTCTC
JABAOJ010001516.1	72426	72441	AAAATT	15	-	2	TTAATT
JABAOJ010001516.1	73263	73275	ACTG	12	+	3	TGAC
JABAOJ010001516.1	75934	75946	AATTCG	12	+	2	TTCGAA
JABAOJ010001516.1	77271	77283	AAAAT	12	+	2	TAAAA
JABAOJ010001516.1	77365	77381	AAAAT	16	+	3	AAATA
JABAOJ010001516.1	77742	77755	AAAAT	13	-	2	TATTT
JABAOJ010001516.1	77862	77874	AAGTAC	12	+	2	AAGTAC
JABAOJ010001516.1	78956	78968	AATTC	12	-	2	ATTGA
JABAOJ010001516.1	81243	81255	AAAAAG	12	-	2	TTTCTT
JABAOJ010001516.1	81717	81731	AAATTG	14	-	2	TTCAAT
JABAOJ010001516.1	82161	82174	AATATC	13	+	2	ATATCA
JABAOJ010001516.1	82227	82242	AAATT	15	-	3	AATTT
JABAOJ010001516.1	83436	83448	AAAATC	12	-	2	GATTTT
JABAOJ010001516.1	83805	83817	AAGATT	12	-	2	CTTAAT
JABAOJ010001516.1	83856	83868	AAAT	12	+	3	AATA
JABAOJ010001516.1	84636	84648	AATATT	12	+	2	TAATAT
JABAOJ010001516.1	85127	85140	ACATAG	13	+	2	ACATAG
JABAOJ010001516.1	85777	85789	AAACTG	12	-	2	TTTCAG
JABAOJ010001516.1	86053	86065	AATGG	12	+	2	AATGG
JABAOJ010001516.1	86668	86680	AATTAT	12	+	2	AATTAT
JABAOJ010001462.1	2314	2327	AG	13	-	6	CT
JABAOJ010001462.1	3210	3227	AAAATT	17	-	2	ATTTTA
JABAOJ010001462.1	4863	4875	AAAAAG	12	+	2	AAGAAA
JABAOJ010001462.1	5622	5635	ACATAT	13	-	2	TGTATA
JABAOJ010001462.1	7231	7244	AATC	13	+	3	TCAA
JABAOJ010001462.1	8976	8989	AATTAC	13	+	2	TTACAA
JABAOJ010001462.1	8993	9005	ACTGAT	12	-	2	GTATCA
JABAOJ010001462.1	9938	9950	AAATT	12	+	2	AATTA
JABAOJ010001462.1	11870	11882	AAT	12	-	4	TTA
JABAOJ010001462.1	13157	13170	AAAAGT	13	+	2	AGTAAA
JABAOJ010001462.1	14546	14559	ACAGTG	13	-	2	ACTGTC
JABAOJ010001462.1	15641	15653	AAACAT	12	-	2	TGTTTA
JABAOJ010001462.1	16297	16309	AAAAGT	12	+	2	GTAAAA
JABAOJ010001462.1	18441	18453	AATAT	12	-	2	TTATA
JABAOJ010001462.1	18494	18506	AG	12	-	6	TC
JABAOJ010001462.1	18617	18634	AAAGAC	17	+	2	CAAAGA
JABAOJ010001462.1	18687	18707	AT	20	+	10	TA
JABAOJ010001462.1	19289	19302	AATTAC	13	+	2	TTACAA
JABAOJ010001462.1	19547	19559	AAAAC	12	+	2	AAAAC
JABAOJ010001462.1	20370	20382	AAAGAC	12	+	2	AGACAA
JABAOJ010001462.1	20397	20409	AAGAC	12	+	2	AGACA
JABAOJ010001462.1	20730	20742	AAAACT	12	+	2	AAAACT
JABAOJ010001462.1	21420	21433	AAAAT	13	-	2	TTTAT
JABAOJ010001462.1	22275	22290	AAT	15	-	5	TTA
JABAOJ010001462.1	22751	22763	AAATC	12	+	2	ATCAA
JABAOJ010001462.1	24452	24466	AATAT	14	-	2	ATATT
JABAOJ010001462.1	24867	24881	AAAAGG	14	+	2	AAGGAA
JABAOJ010001462.1	25002	25016	ACTAT	14	+	2	TATAC
JABAOJ010001462.1	25939	25954	AAAAG	15	+	3	GAAAA
JABAOJ010001462.1	26457	26469	AATT	12	+	3	TAAT
JABAOJ010001462.1	26624	26638	AAAAAT	14	+	2	ATAAAA
JABAOJ010001462.1	27429	27441	AAATG	12	+	2	AAATG
JABAOJ010001462.1	28583	28596	AAAC	13	-	3	TTGT
JABAOJ010001462.1	29593	29605	ATC	12	+	4	CAT
JABAOJ010001462.1	30226	30238	AAAGAG	12	-	2	TTCTCT
JABAOJ010001462.1	32233	32245	AATTAC	12	-	2	ATTGTA
JABAOJ010001462.1	32287	32299	AATAT	12	-	2	ATATT
JABAOJ010001462.1	33760	33772	AAAAT	12	+	2	AAATA
JABAOJ010001462.1	34069	34081	AAAAAT	12	-	2	TTTATT
JABAOJ010001462.1	35112	35125	AAAATT	13	+	2	AAATTA
JABAOJ010001462.1	35592	35605	AAATAT	13	-	2	TATATT
JABAOJ010001462.1	35688	35700	AAAAAT	12	+	2	ATAAAA
JABAOJ010001462.1	36170	36183	AAAAAG	13	-	2	TTTCTT
JABAOJ010001462.1	37111	37124	AAATT	13	-	2	TAATT
JABAOJ010001462.1	37514	37526	AACATT	12	-	2	TAATGT
JABAOJ010001462.1	37645	37657	AACAAG	12	+	2	GAACAA
JABAOJ010001462.1	38178	38191	AAAATT	13	-	2	TAATTT
JABAOJ010001462.1	39758	39770	AAATGT	12	-	2	TTACAT
JABAOJ010001462.1	40107	40119	AACTAG	12	+	2	GAACTA
JABAOJ010001462.1	40591	40603	AATTAT	12	+	2	ATAATT
JABAOJ010001462.1	41782	41795	AAATCG	13	-	2	TTTCGA
JABAOJ010001462.1	41839	41853	AAATT	14	+	2	TAAAT
JABAOJ010001462.1	45562	45579	AAAAT	17	+	3	ATAAA
JABAOJ010001462.1	47001	47013	AAGGTG	12	+	2	GTGAAG
JABAOJ010001462.1	48366	48378	AACAAT	12	-	2	TTGTTA
JABAOJ010001462.1	48566	48579	AAATG	13	+	2	AAATG
JABAOJ010001462.1	49229	49242	AATAC	13	-	2	GTATT
JABAOJ010001462.1	49613	49626	AATAG	13	-	2	TATTC
JABAOJ010001462.1	51082	51097	AACGTG	15	+	2	GAACGT
JABAOJ010001462.1	51837	51850	ACTCGG	13	-	2	AGTCCG
JABAOJ010001462.1	52928	52940	AAAGAG	12	+	2	AAAGAG
JABAOJ010001462.1	53494	53506	ACAGCG	12	+	2	CGACAG
JABAOJ010001462.1	54581	54597	AAATAT	16	-	2	ATTTAT
JABAOJ010001462.1	54882	54894	AGATCG	12	-	2	CGATCT
JABAOJ010001462.1	57884	57897	AT	13	+	6	AT
JABAOJ010001462.1	57902	57919	AG	17	+	8	AG
JABAOJ010001462.1	58384	58396	AAAGG	12	+	2	AAAGG
JABAOJ010001462.1	59214	59230	AAT	16	+	5	TAA
JABAOJ010001462.1	59813	59825	AAAGAT	12	+	2	GATAAA
JABAOJ010001462.1	59824	59837	AACGG	13	+	2	AACGG
JABAOJ010001462.1	61310	61324	ACTCCT	14	-	2	GAGTAG
JABAOJ010001462.1	63028	63041	AAGAT	13	+	2	TAAGA
JABAOJ010001462.1	63547	63559	AAAGGT	12	+	2	GTAAAG
JABAOJ010001462.1	65965	65980	AAAAGC	15	-	2	TTTGCT
JABAOJ010001462.1	66956	66970	AAATTG	14	-	2	TTCAAT
JABAOJ010001462.1	67333	67347	AAATT	14	-	2	AATTT
JABAOJ010001462.1	67773	67790	AATATT	17	+	2	ATATTA
JABAOJ010001462.1	68433	68445	AATAC	12	+	2	ATACA
JABAOJ010001462.1	68918	68930	AAAATT	12	+	2	TTAAAA
JABAOJ010001462.1	69591	69603	AATAT	12	+	2	AATAT
JABAOJ010001462.1	71968	71980	AAAAAT	12	-	2	TATTTT
JABAOJ010001462.1	72113	72128	AAAAT	15	+	3	ATAAA
JABAOJ010001462.1	72299	72311	AAACAC	12	-	2	GTTTGT
JABAOJ010001462.1	72304	72316	AAAC	12	-	3	TGTT
JABAOJ010001462.1	73049	73063	AACG	14	+	3	CGAA
JABAOJ010001462.1	74534	74546	AATCAG	12	+	2	AATCAG
JABAOJ010001462.1	77675	77687	ACCATC	12	-	2	TGGTGA
JABAOJ010001462.1	77924	77936	AAGTAG	12	+	2	AGAAGT
JABAOJ010001462.1	78528	78540	AAAAAT	12	+	2	ATAAAA
JABAOJ010001462.1	79068	79081	AAAACG	13	+	2	AAACGA
JABAOJ010001462.1	79318	79332	AATT	14	+	3	TTAA
JABAOJ010001462.1	80180	80192	AAT	12	-	4	TAT
JABAOJ010001462.1	80186	80205	AATAT	19	-	3	TATTA
JABAOJ010001462.1	80198	80211	AAATAT	13	-	2	TTATAT
JABAOJ010001462.1	82086	82098	AAGGAT	12	-	2	CCTTAT
JABAOJ010001462.1	82720	82732	AAAAGT	12	-	2	TTACTT
JABAOJ010001462.1	83349	83367	AAATT	18	-	3	ATTTA
JABAOJ010001462.1	84355	84372	AAAAT	17	+	3	TAAAA
JABAOJ010001462.1	85224	85236	ATATC	12	-	2	ATGAT
JABAOJ010001462.1	86958	86970	AAATGG	12	+	2	AATGGA
JABAOJ010001462.1	87933	87947	AAAT	14	-	3	TATT
JABAOJ010001462.1	88017	88029	AAAT	12	+	3	AATA
JABAOJ010001462.1	88753	88765	AATTAC	12	+	2	TTACAA
JABAOJ010001462.1	88766	88778	AAACAT	12	+	2	CATAAA
JABAOJ010001462.1	89578	89594	AATAT	16	-	3	ATATT
JABAOJ010001462.1	90682	90697	AT	15	+	7	AT
JABAOJ010001462.1	91151	91166	AATCT	15	-	3	AGATT
JABAOJ010001462.1	91198	91210	AT	12	+	6	AT
JABAOJ010001462.1	91455	91467	A	12	-	12	T
JABAOJ010001462.1	92656	92687	AT	31	+	15	AT
JABAOJ010001462.1	93611	93623	AAATTT	12	+	2	ATTTAA
JABAOJ010001462.1	96531	96544	AACTG	13	-	2	AGTTC
JABAOJ010001462.1	97384	97397	AACAT	13	-	2	TTATG
JABAOJ010001462.1	97888	97901	AAATT	13	+	2	TTAAA
JABAOJ010001462.1	100706	100720	AAAAT	14	+	2	ATAAA
JABAOJ010001462.1	100913	100925	ACAGTG	12	-	2	CACTGT
JABAOJ010001462.1	101853	101886	AT	33	+	16	TA
JABAOJ010001462.1	101911	101927	AATACT	16	-	2	GTATTA
JABAOJ010001462.1	102675	102687	AAATTT	12	+	2	TTAAAT
JABAOJ010001462.1	104144	104164	AATGAT	20	-	3	TATCAT
JABAOJ010001462.1	104556	104569	AAAAT	13	-	2	TTATT
JABAOJ010001462.1	104953	104967	AAGC	14	-	3	TTGC
JABAOJ010001462.1	105519	105533	AAAT	14	-	3	TTTA
JABAOJ010001462.1	107632	107644	AATCAC	12	-	2	TGATTG
JABAOJ010001462.1	108518	108530	AAAATT	12	-	2	TTAATT
JABAOJ010001462.1	108749	108761	AATAT	12	-	2	TTATA
JABAOJ010001462.1	109228	109240	AATAT	12	-	2	TTATA
JABAOJ010001462.1	110470	110484	AATAT	14	-	2	TTATA
JABAOJ010001462.1	111076	111096	AT	20	+	10	AT
JABAOJ010001462.1	111221	111240	ACAT	19	-	4	TATG
JABAOJ010001462.1	111318	111331	ACCGAT	13	+	2	ACCGAT
JABAOJ010001462.1	112301	112315	AAAAC	14	-	2	TTTTG
JABAOJ010001462.1	112789	112802	AATC	13	+	3	AATC
JABAOJ010001462.1	113487	113500	CCCCG	13	-	2	GGGGC
JABAOJ010001462.1	113556	113568	AAAAAT	12	-	2	TTTTTA
JABAOJ010001462.1	113909	113921	AAT	12	-	4	ATT
JABAOJ010001462.1	114978	114993	AAAT	15	-	3	TTTA
JABAOJ010001462.1	116435	116447	AAAAAG	12	-	2	TTTCTT
JABAOJ010001462.1	116893	116907	AAATTG	14	-	2	TTCAAT
JABAOJ010001462.1	117385	117398	AAAT	13	-	3	TTTA
JABAOJ010001462.1	117503	117516	AAAT	13	+	3	AAAT
JABAOJ010001462.1	119244	119280	AT	36	+	18	TA
JABAOJ010001462.1	122028	122040	AAAAGC	12	-	2	TGCTTT
JABAOJ010001462.1	122032	122044	AAAGC	12	-	2	TTTGC
JABAOJ010001462.1	123148	123160	AACAT	12	-	2	TTATG
JABAOJ010001462.1	123410	123422	AAATT	12	+	2	AAATT
JABAOJ010001462.1	124223	124235	AAATTG	12	-	2	AATTTC
JABAOJ010001462.1	124400	124413	AATGAC	13	+	2	AATGAC
JABAOJ010001462.1	125006	125019	AGCTAT	13	+	2	ATAGCT
JABAOJ010001462.1	126030	126042	AATATC	12	+	2	TATCAA
JABAOJ010001462.1	126172	126184	AAGATT	12	-	2	TCTTAA
JABAOJ010001462.1	126191	126203	AATATT	12	+	2	TTAATA
JABAOJ010001462.1	127052	127064	AAACAT	12	-	2	TGTTTA
JABAOJ010001462.1	128377	128389	AATATT	12	+	2	AATATT
JABAOJ010001462.1	128562	128577	AT	15	+	7	TA
JABAOJ010001462.1	128584	128599	AATAT	15	-	3	TATAT
JABAOJ010001462.1	128594	128609	AT	15	+	7	TA
JABAOJ010001462.1	128623	128636	ACATAT	13	+	2	ACATAT
JABAOJ010001462.1	131325	131337	AAAATT	12	-	2	TTTAAT
JABAOJ010001462.1	131687	131699	AAATGT	12	-	2	TTTACA
JABAOJ010001462.1	132115	132129	AAAAAT	14	-	2	TTTATT
JABAOJ010001462.1	132120	132132	AAAAT	12	-	2	TTTTA
JABAOJ010001462.1	132619	132631	ACAGG	12	-	2	TGTCC
JABAOJ010001462.1	133826	133838	ACTAT	12	-	2	TAGTA
JABAOJ010001462.1	135990	136004	AAATTC	14	-	2	AATTTG
JABAOJ010001462.1	136147	136159	AATTAC	12	-	2	TAATTG
JABAOJ010001462.1	136436	136449	AAAT	13	+	3	TAAA
JABAOJ010001462.1	136449	136464	AAAAT	15	+	3	TAAAA
JABAOJ010001462.1	136741	136753	AAAAT	12	-	2	TTTAT
JABAOJ010001462.1	136773	136815	AT	42	+	21	TA
JABAOJ010001462.1	136840	136853	AATATT	13	+	2	TAATAT
JABAOJ010001462.1	138252	138285	AT	33	+	16	AT
JABAOJ010001462.1	141245	141257	AACAAT	12	-	2	ATTGTT
JABAOJ010001462.1	144524	144536	AAT	12	-	4	TAT
JABAOJ010001462.1	145146	145160	AAGACG	14	+	2	AAGACG
JABAOJ010001462.1	145425	145437	AATAG	12	+	2	AATAG
JABAOJ010001462.1	146089	146102	AAAAT	13	-	2	TTATT
JABAOJ010001462.1	146394	146409	AAAAC	15	+	3	AAAAC
JABAOJ010001462.1	151893	151905	AATACC	12	+	2	AATACC
JABAOJ010001462.1	153023	153035	ACAGGT	12	-	2	TGTACC
JABAOJ010001462.1	153275	153288	ACAT	13	+	3	ATAC
JABAOJ010001462.1	155340	155353	AACAAG	13	-	2	CTTGTT
JABAOJ010001462.1	155866	155878	AAGGGT	12	-	2	CCCTTA
JABAOJ010001462.1	156645	156658	AATT	13	+	3	ATTA
JABAOJ010001462.1	157025	157038	ACATAG	13	-	2	GTCTAT
JABAOJ010001462.1	157169	157182	AAATGC	13	+	2	AAATGC
JABAOJ010001462.1	157189	157201	AAATAG	12	-	2	TATTTC
JABAOJ010001462.1	158151	158163	AAATTC	12	+	2	TTCAAA
JABAOJ010001462.1	158241	158253	AAAGTC	12	-	2	TTTGAC
JABAOJ010001462.1	158327	158351	AT	24	+	12	TA
JABAOJ010001462.1	159574	159587	AGCCCT	13	+	2	TAGCCC
JABAOJ010001477.1	260	272	AAT	12	-	4	TTA
JABAOJ010001477.1	401	418	AT	17	+	8	AT
JABAOJ010001477.1	595	607	AAAAAG	12	-	2	TTTCTT
JABAOJ010001477.1	1034	1048	AAATTG	14	-	2	TTCAAT
JABAOJ010001477.1	1401	1435	AT	34	+	17	AT
JABAOJ010001477.1	1659	1672	AAATAT	13	-	2	ATTTAT
JABAOJ010001477.1	1760	1772	AATTC	12	+	2	TTCAA
JABAOJ010001477.1	1807	1820	ACTCAG	13	+	2	TCAGAC
JABAOJ010001477.1	2131	2143	CCCGCG	12	-	2	CGCGGG
JABAOJ010001477.1	2479	2491	AACCTT	12	+	2	AACCTT
JABAOJ010001477.1	2514	2526	AAATT	12	+	2	AAATT
JABAOJ010001477.1	2733	2745	AATATT	12	+	2	ATATTA
JABAOJ010001477.1	3308	3320	AAGAAT	12	-	2	TATTCT
JABAOJ010001477.1	4218	4232	AACCTC	14	-	2	TTGAGG
JABAOJ010001477.1	4827	4841	ACATCT	14	+	2	CATCTA
JABAOJ010001477.1	8944	8957	AAATGT	13	-	2	TTTACA
JABAOJ010001477.1	9043	9056	AACTTG	13	+	2	CTTGAA
JABAOJ010001477.1	10803	10816	AAAATC	13	-	2	TTGATT
JABAOJ010001477.1	11934	11948	AAAATT	14	-	2	TTAATT
JABAOJ010001477.1	12643	12656	AAATTG	13	+	2	AATTGA
JABAOJ010001477.1	12731	12743	AAAGT	12	-	2	TACTT
JABAOJ010001477.1	13067	13081	AAAAAT	14	-	2	TTTTTA
JABAOJ010001477.1	14080	14094	AAATTT	14	+	2	TTAAAT
JABAOJ010001477.1	14123	14135	AATAT	12	+	2	ATATA
JABAOJ010001477.1	15024	15036	ACATGC	12	+	2	TGCACA
JABAOJ010001477.1	19040	19053	AATAT	13	-	2	ATTAT
JABAOJ010001477.1	19458	19470	AATACG	12	+	2	ATACGA
JABAOJ010001477.1	20934	20947	AAGAAT	13	+	2	AGAATA
JABAOJ010001477.1	21728	21740	AAATAT	12	+	2	ATATAA
JABAOJ010001477.1	22352	22364	AAAAT	12	+	2	AAAAT
JABAOJ010001477.1	22480	22494	AATACT	14	-	2	TATTAG
JABAOJ010001477.1	23662	23683	AT	21	+	10	TA
JABAOJ010001477.1	24216	24228	AAAT	12	-	3	ATTT
JABAOJ010001477.1	25314	25329	AAAAAG	15	-	2	TTTCTT
JABAOJ010001477.1	26180	26192	AATG	12	-	3	CATT
JABAOJ010001477.1	28090	28102	AAAAG	12	-	2	TTCTT
JABAOJ010001477.1	28475	28487	AAG	12	-	4	CTT
JABAOJ010001477.1	29879	29891	AAATAT	12	+	2	AAATAT
JABAOJ010001477.1	30790	30803	ACATAT	13	+	2	ATATAC
JABAOJ010001477.1	31056	31068	ACATAG	12	+	2	CATAGA
JABAOJ010001477.1	31841	31855	AAT	14	-	4	TTA
JABAOJ010001477.1	32098	32110	AATTAT	12	+	2	AATTAT
JABAOJ010001477.1	34871	34884	AAAATG	13	-	2	TTTCAT
JABAOJ010001477.1	34891	34903	AAATAT	12	-	2	ATATTT
JABAOJ010001477.1	36489	36502	AAATAT	13	-	2	ATATTT
JABAOJ010001477.1	37190	37204	AAATAT	14	+	2	AAATAT
JABAOJ010001477.1	38633	38645	AACTAC	12	+	2	CAACTA
JABAOJ010001477.1	39874	39886	AAATC	12	+	2	ATCAA
JABAOJ010001477.1	40236	40248	AAATT	12	-	2	TTTAA
JABAOJ010001477.1	40945	40958	ACAGGT	13	+	2	GTACAG
JABAOJ010001477.1	41134	41146	AAAT	12	+	3	ATAA
JABAOJ010001477.1	42330	42343	AAATTG	13	-	2	TCAATT
JABAOJ010001477.1	42644	42656	AAT	12	+	4	AAT
JABAOJ010001477.1	44963	44978	AATTAC	15	+	2	TTACAA
JABAOJ010001477.1	44984	44996	AATAT	12	+	2	ATATA
JABAOJ010001477.1	45849	45862	AAAGAT	13	+	2	ATAAAG
JABAOJ010001477.1	47956	47968	ACATAT	12	-	2	TATATG
JABAOJ010001477.1	48081	48093	AAAATT	12	-	2	TTTTAA
JABAOJ010001477.1	48394	48406	AAATTG	12	+	2	ATTGAA
JABAOJ010001477.1	49371	49383	AAAAAT	12	-	2	TTTTTA
JABAOJ010001477.1	49472	49485	AAGTG	13	-	2	CTTCA
JABAOJ010001477.1	49687	49699	AATAGG	12	+	2	GAATAG
JABAOJ010001477.1	50509	50522	ACTATG	13	-	2	TCATAG
JABAOJ010001477.1	51037	51050	AAATTC	13	-	2	GAATTT
JABAOJ010001477.1	51450	51462	AATCAG	12	-	2	ATTCTG
JABAOJ010001477.1	52035	52048	AAAAAC	13	-	2	GTTTTT
JABAOJ010001477.1	52226	52245	AT	19	+	9	AT
JABAOJ010001477.1	57292	57304	AAATC	12	+	2	AATCA
JABAOJ010001477.1	57369	57381	AAATT	12	-	2	AATTT
JABAOJ010001477.1	58059	58073	AAATT	14	+	2	AAATT
JABAOJ010001477.1	58111	58123	AAATTG	12	+	2	AAATTG
JABAOJ010001477.1	59463	59476	AAAATC	13	-	2	TTTTGA
JABAOJ010001477.1	59873	59885	AAAAT	12	-	2	TATTT
JABAOJ010001477.1	59932	59944	AAAAGT	12	+	2	AAGTAA
JABAOJ010001477.1	60235	60247	ACAT	12	-	3	TATG
JABAOJ010001477.1	60391	60404	AACTGT	13	-	2	AGTTAC
JABAOJ010001477.1	60744	60757	AAAATT	13	+	2	TTAAAA
JABAOJ010001477.1	61335	61347	AAACTT	12	-	2	TTTAAG
JABAOJ010001477.1	62299	62311	AAT	12	+	4	AAT
JABAOJ010001477.1	62717	62729	AACAAT	12	-	2	TTGTTA
JABAOJ010001477.1	62784	62798	AACAAG	14	+	2	GAACAA
JABAOJ010001477.1	64928	64942	AAATTG	14	+	2	AAATTG
JABAOJ010001477.1	66469	66481	ACCGTC	12	-	2	GTGACG
JABAOJ010001477.1	66834	66847	AAATAT	13	+	2	AATATA
JABAOJ010001477.1	67414	67426	AAAT	12	-	3	TTTA
JABAOJ010001477.1	68699	68711	AATAC	12	-	2	TATTG
JABAOJ010001477.1	73890	73903	AAAAT	13	-	2	TATTT
JABAOJ010001477.1	75074	75088	AACAAT	14	-	2	TTATTG
JABAOJ010001477.1	75936	75948	AAATT	12	+	2	AATTA
JABAOJ010001477.1	78002	78015	AAAAT	13	-	2	TATTT
JABAOJ010001477.1	79023	79037	AAATAT	14	-	2	ATATTT
JABAOJ010001477.1	79692	79705	AAATTC	13	+	2	AAATTC
JABAOJ010001477.1	79851	79863	AATATC	12	+	2	CAATAT
JABAOJ010001477.1	80148	80160	AAAAAT	12	-	2	TTTATT
JABAOJ010001477.1	80713	80727	AAATG	14	-	2	ATTTC
JABAOJ010001477.1	80719	80731	AAAATG	12	-	2	TTTCAT
JABAOJ010001477.1	82368	82380	AAATT	12	+	2	TAAAT
JABAOJ010001477.1	82952	82964	AGATAT	12	-	2	TATCTA
JABAOJ010001477.1	83057	83069	AAAAAT	12	-	2	TTATTT
JABAOJ010001477.1	83353	83366	AATTAT	13	+	2	TAATTA
JABAOJ010001477.1	83451	83463	ACATCT	12	-	2	TGTAGA
JABAOJ010001477.1	84410	84429	AT	19	+	9	AT
JABAOJ010001477.1	85002	85014	AAAAAG	12	-	2	TTTCTT
JABAOJ010001477.1	86389	86402	ACATAT	13	-	2	TATATG
JABAOJ010001477.1	86818	86830	AAAAAG	12	-	2	TTTCTT
JABAOJ010001477.1	87715	87727	AAAT	12	+	3	TAAA
JABAOJ010001477.1	88315	88327	AAAGAC	12	-	2	TCTTTG
JABAOJ010001477.1	88509	88521	AACAAT	12	+	2	ATAACA
JABAOJ010001477.1	90233	90245	AAATAT	12	-	2	TTATAT
JABAOJ010001477.1	90610	90622	AATAT	12	-	2	TATAT
JABAOJ010001477.1	91967	91981	AAGCTC	14	-	2	GCTTGA
JABAOJ010001477.1	92587	92599	AAATCG	12	-	2	CGATTT
JABAOJ010001477.1	93624	93636	AAATTT	12	+	2	AATTTA
JABAOJ010001477.1	95164	95176	AATCAT	12	+	2	ATAATC
JABAOJ010001477.1	95635	95647	ACGCAT	12	+	2	ACGCAT
JABAOJ010001477.1	97857	97869	AAAAAG	12	-	2	TTTCTT
JABAOJ010001477.1	98312	98326	AAATTG	14	-	2	TTCAAT
JABAOJ010001477.1	99036	99051	AAATTT	15	+	2	TAAATT
JABAOJ010001477.1	99891	99904	AATATC	13	+	2	AATATC
JABAOJ010001477.1	100106	100120	AATGT	14	+	2	TAATG
JABAOJ010001477.1	100940	100952	AATGT	12	-	2	TACAT
JABAOJ010001477.1	101382	101396	AAAAT	14	+	2	AATAA
JABAOJ010001477.1	101661	101673	AAAAT	12	-	2	TATTT
JABAOJ010001477.1	102395	102407	AAAACC	12	-	2	TTTTGG
JABAOJ010001477.1	102791	102803	AACCAC	12	-	2	GGTTGT
JABAOJ010001477.1	102808	102821	AAATCT	13	-	2	ATTTAG
JABAOJ010001477.1	103230	103242	AACATC	12	-	2	TGTTGA
JABAOJ010001477.1	105253	105265	AAAAGG	12	+	2	AAAAGG
JABAOJ010001477.1	105260	105275	AAAGGG	15	+	2	AAAGGG
JABAOJ010001477.1	106031	106044	AAACG	13	-	2	TTTCG
JABAOJ010001477.1	106360	106395	AT	35	+	17	TA
JABAOJ010001477.1	107190	107202	AAAGTC	12	+	2	GTCAAA
JABAOJ010001477.1	107902	107915	AACTTG	13	+	2	GAACTT
JABAOJ010001477.1	107943	107955	AAAACT	12	-	2	AGTTTT
JABAOJ010001477.1	109003	109015	AAAAAC	12	-	2	TTTTGT
JABAOJ010001477.1	110120	110132	AATATG	12	+	2	TGAATA
JABAOJ010001477.1	112071	112083	AACATC	12	-	2	TTGATG
JABAOJ010001477.1	112081	112093	AACATC	12	-	2	TGATGT
JABAOJ010001477.1	112403	112415	AAAAGT	12	-	2	ACTTTT
JABAOJ010001477.1	113077	113089	AAAATG	12	-	2	CATTTT
JABAOJ010001477.1	113821	113833	AAGATT	12	-	2	TCTTAA
JABAOJ010001477.1	113961	113974	AAAACT	13	-	2	TTAGTT
JABAOJ010002398.1	852	864	AAATAT	12	-	2	TATATT
JABAOJ010002398.1	1244	1256	AAATAT	12	-	2	TATTTA
JABAOJ010002398.1	2460	2472	AATAGG	12	-	2	TATTCC
JABAOJ010002398.1	4560	4573	A	13	+	13	A
JABAOJ010002398.1	5141	5153	AATG	12	+	3	TGAA
JABAOJ010002398.1	7078	7090	AAAAT	12	-	2	TATTT
JABAOJ010002398.1	7910	7922	AAGCC	12	+	2	CCAAG
JABAOJ010002398.1	9974	9986	AATCAG	12	+	2	TCAGAA
JABAOJ010002398.1	13066	13079	AATCCC	13	-	2	TGGGAT
JABAOJ010002398.1	13216	13231	AAAAAT	15	-	2	TATTTT
JABAOJ010002398.1	13359	13371	AAAAAT	12	-	2	TTTATT
JABAOJ010002398.1	15507	15520	AAATTC	13	+	2	TCAAAT
JABAOJ010002398.1	15906	15918	ACATAG	12	-	2	TATGTC
JABAOJ010002398.1	18336	18349	AAAAAT	13	+	2	AAATAA
JABAOJ010002398.1	18930	18944	ACAT	14	-	3	TGTA
JABAOJ010002398.1	20071	20084	AAATCT	13	+	2	ATCTAA
JABAOJ010002398.1	21243	21256	AAAAG	13	+	2	AGAAA
JABAOJ010002398.1	21697	21711	AAATTC	14	-	2	GAATTT
JABAOJ010002398.1	22860	22872	AAATT	12	-	2	TTTAA
JABAOJ010002398.1	22964	22977	AATAG	13	+	2	GAATA
JABAOJ010002398.1	25547	25559	AACATC	12	-	2	TTGATG
JABAOJ010002398.1	25938	25951	AAAAT	13	-	2	TTTTA
JABAOJ010002398.1	27448	27460	AATCAT	12	-	2	TTATGA
JABAOJ010002398.1	28031	28043	AACCT	12	+	2	ACCTA
JABAOJ010002398.1	28547	28559	AAAATG	12	-	2	ATTTTC
JABAOJ010002398.1	31330	31342	AAAC	12	-	3	GTTT
JABAOJ010002398.1	31484	31498	AGGATG	14	-	2	TCCTCA
JABAOJ010002398.1	31523	31536	AAATTT	13	+	2	ATTTAA
JABAOJ010002398.1	32058	32070	AAAATG	12	-	2	ATTTTC
JABAOJ010002398.1	32639	32651	AAAAC	12	-	2	TTTGT
JABAOJ010002398.1	33123	33137	AAAGTG	14	-	2	TCACTT
JABAOJ010002398.1	34250	34266	ACAT	16	+	4	ACAT
JABAOJ010002398.1	34800	34813	AATTAC	13	-	2	TTGTAA
JABAOJ010002262.1	451	463	AAAAAG	12	+	2	AAGAAA
JABAOJ010002262.1	2314	2326	AAAAT	12	+	2	AAAAT
JABAOJ010002262.1	2427	2439	AAGAAT	12	-	2	ATTCTT
JABAOJ010002262.1	2768	2782	AAAAT	14	+	2	TAAAA
JABAOJ010002262.1	3261	3274	ACATAT	13	+	2	ATATAC
JABAOJ010002262.1	4475	4488	AGGCGG	13	+	2	GAGGCG
JABAOJ010002262.1	4708	4720	CCGCGG	12	+	2	GCCGCG
JABAOJ010002262.1	4775	4788	ACCCCC	13	+	2	CCCCCA
JABAOJ010002262.1	4921	4933	AATACG	12	-	2	ATTCGT
JABAOJ010002262.1	6245	6262	AATACC	17	-	2	TATTGG
JABAOJ010002262.1	8079	8091	AATGGG	12	-	2	CCCATT
JABAOJ010002262.1	8967	8980	AAATG	13	+	2	AATGA
JABAOJ010002262.1	9704	9719	AT	15	+	7	AT
JABAOJ010002262.1	9716	9730	AAAT	14	+	3	ATAA
JABAOJ010002262.1	9809	9821	AAAGTC	12	+	2	AAAGTC
JABAOJ010002262.1	10858	10874	AAATT	16	+	3	ATTAA
JABAOJ010002262.1	11519	11540	AATTC	21	-	4	TGAAT
JABAOJ010002262.1	12824	12840	AAAT	16	-	4	TTAT
JABAOJ010002262.1	15281	15295	AAAATC	14	-	2	TGATTT
JABAOJ010002262.1	15383	15397	AACGGC	14	+	2	CAACGG
JABAOJ010002262.1	15445	15458	CCG	13	+	4	CCG
JABAOJ010002262.1	16775	16788	AAAGAG	13	-	2	TCTCTT
JABAOJ010002262.1	16840	16853	AACCT	13	+	2	TAACC
JABAOJ010002262.1	17091	17110	AT	19	+	9	AT
JABAOJ010002262.1	18407	18419	AAAAGG	12	-	2	CTTTTC
JABAOJ010002262.1	20091	20105	ACGATG	14	+	2	GATGAC
JABAOJ010002262.1	21698	21710	AATT	12	+	3	ATTA
JABAOJ010002262.1	23061	23074	AATATT	13	+	2	TAATAT
JABAOJ010002262.1	24411	24423	AAATT	12	-	2	AATTT
JABAOJ010002262.1	24441	24453	AATAG	12	+	2	TAGAA
JABAOJ010002262.1	24603	24615	AAAACG	12	+	2	GAAAAC
JABAOJ010002262.1	26311	26331	AAAT	20	+	5	AAAT
JABAOJ010002262.1	27736	27748	AAT	12	+	4	TAA
JABAOJ010002262.1	27910	27923	AAAACC	13	+	2	AAAACC
JABAOJ010002262.1	29521	29533	AATC	12	+	3	CAAT
JABAOJ010002262.1	31552	31564	ACCG	12	-	3	TCGG
JABAOJ010002262.1	31795	31807	AAAAAC	12	-	2	GTTTTT
JABAOJ010002262.1	33016	33028	AAAAAG	12	-	2	TTTCTT
JABAOJ010002262.1	34337	34350	AAAAT	13	+	2	AAATA
JABAOJ010002262.1	35356	35368	ATATC	12	+	2	ATCAT
JABAOJ010002262.1	35568	35581	AAAAC	13	+	2	AAACA
JABAOJ010002262.1	36166	36179	AAATGT	13	-	2	TTTACA
JABAOJ010002262.1	37361	37373	AAAGCT	12	-	2	AGCTTT
JABAOJ010002262.1	37617	37629	AAATAT	12	+	2	TATAAA
JABAOJ010002262.1	41361	41373	AAAACC	12	+	2	AAAACC
JABAOJ010002262.1	42081	42093	ACGCG	12	+	2	GCGAC
JABAOJ010002262.1	42566	42578	AAGACC	12	+	2	CAAGAC
JABAOJ010002262.1	43097	43109	AT	12	+	6	AT
JABAOJ010002262.1	45514	45526	AAGGAC	12	-	2	CTTGTC
JABAOJ010002262.1	46451	46466	AAAT	15	+	3	ATAA
JABAOJ010002262.1	49835	49848	AATCAT	13	-	2	TGATTA
JABAOJ010002328.1	49	61	AATAT	12	-	2	ATATT
JABAOJ010002328.1	1531	1544	AAATT	13	+	2	TTAAA
JABAOJ010002328.1	1879	1902	AAACC	23	-	4	TGGTT
JABAOJ010002328.1	2958	2970	AATTC	12	+	2	TTCAA
JABAOJ010002328.1	3309	3321	AACATG	12	+	2	AACATG
JABAOJ010002328.1	4098	4111	AATTAT	13	+	2	ATTATA
JABAOJ010002328.1	5640	5652	AACATT	12	-	2	AATGTT
JABAOJ010002328.1	5973	5985	AAT	12	-	4	ATT
JABAOJ010002328.1	7047	7059	AAT	12	+	4	TAA
JABAOJ010002328.1	7329	7341	AAATG	12	+	2	ATGAA
JABAOJ010002328.1	9209	9221	AAAAAG	12	-	2	TTTCTT
JABAOJ010002328.1	9645	9659	AAATTG	14	-	2	TTCAAT
JABAOJ010002328.1	11366	11378	AAATAC	12	+	2	ACAAAT
JABAOJ010002328.1	11418	11430	AAT	12	+	4	AAT
JABAOJ010002328.1	14759	14771	AAAACC	12	+	2	AACCAA
JABAOJ010002328.1	15069	15081	AAAGAG	12	+	2	AGAAAG
JABAOJ010002328.1	15677	15689	AATTAT	12	+	2	TATAAT
JABAOJ010002328.1	16035	16047	AAAAT	12	-	2	ATTTT
JABAOJ010002328.1	18971	18984	AAAAAG	13	-	2	CTTTTT
JABAOJ010002328.1	19757	19769	AATGT	12	-	2	ATTAC
JABAOJ010002328.1	20931	20945	AATAT	14	+	2	TATAA
JABAOJ010002328.1	21364	21377	AAGTCT	13	-	2	TTAGAC
JABAOJ010002328.1	21605	21617	AAAT	12	+	3	AAAT
JABAOJ010002328.1	21662	21674	AAACTT	12	+	2	AACTTA
JABAOJ010002328.1	21963	21975	AAAAT	12	-	2	TTATT
JABAOJ010002328.1	23855	23869	AAATTG	14	-	2	TTCAAT
JABAOJ010002328.1	25964	25976	AAATAT	12	+	2	ATAAAT
JABAOJ010002328.1	26830	26842	AAAAT	12	+	2	AAAAT
JABAOJ010002328.1	26963	26976	AAAACC	13	+	2	AACCAA
JABAOJ010002328.1	26968	26981	AAACC	13	+	2	AAACC
JABAOJ010002328.1	27283	27295	AAAT	12	+	3	AAAT
JABAOJ010002328.1	27403	27416	AAATAT	13	-	2	TTTATA
JABAOJ010002328.1	27500	27514	ACATG	14	-	2	TCATG
JABAOJ010002328.1	28177	28189	AAATTG	12	-	2	ATTTCA
JABAOJ010002328.1	28365	28379	AACAGT	14	-	2	TACTGT
JABAOJ010002328.1	29982	29994	AATT	12	+	3	ATTA
JABAOJ010002328.1	30941	30953	AAAGAG	12	-	2	CTTTCT
JABAOJ010002328.1	32053	32067	AAAAT	14	-	2	TTTAT
JABAOJ010002328.1	32840	32852	AAGAT	12	+	2	GATAA
JABAOJ010002328.1	32927	32941	AAACG	14	+	2	GAAAC
JABAOJ010002328.1	33761	33773	AAT	12	+	4	TAA
JABAOJ010002328.1	33768	33782	AAAT	14	+	3	AATA
JABAOJ010002328.1	33855	33867	AATAGC	12	-	2	ATTGCT
JABAOJ010002328.1	34345	34359	AAACG	14	-	2	GTTTC
JABAOJ010002328.1	35797	35810	AGAGC	13	-	2	GCTCT
JABAOJ010002328.1	36298	36310	AAAATT	12	-	2	TTAATT
JABAOJ010002328.1	36400	36412	AAATAT	12	-	2	TATTTA
JABAOJ010002328.1	37033	37046	AACAAT	13	+	2	ATAACA
JABAOJ010002328.1	37057	37069	AAACAT	12	+	2	AAACAT
JABAOJ010002328.1	37721	37734	AAT	13	+	4	TAA
JABAOJ010002328.1	39348	39362	AAATTG	14	-	2	TTCAAT
JABAOJ010002328.1	40264	40276	AAAAC	12	+	2	AAACA
JABAOJ010002328.1	40283	40296	AAAC	13	+	3	ACAA
JABAOJ010002328.1	40911	40923	AAATT	12	+	2	TAAAT
JABAOJ010002328.1	42148	42161	AATT	13	+	3	ATTA
JABAOJ010002328.1	42329	42341	AAAAAG	12	+	2	GAAAAA
JABAOJ010002328.1	43276	43292	AAATTC	16	-	2	TGAATT
JABAOJ010002328.1	45570	45582	AAATAG	12	-	2	CTATTT
JABAOJ010002328.1	45772	45784	AATAC	12	+	2	TACAA
JABAOJ010002328.1	47073	47085	AATTAT	12	+	2	ATAATT
JABAOJ010002328.1	47247	47259	AATT	12	+	3	TTAA
JABAOJ010002328.1	47709	47721	AAAT	12	-	3	TTTA
JABAOJ010001524.1	370	383	AAAATT	13	+	2	ATTAAA
JABAOJ010001524.1	395	407	AATAGC	12	-	2	ATTGCT
JABAOJ010001524.1	1369	1382	AAAGG	13	+	2	GAAAG
JABAOJ010001524.1	1796	1808	AAAAAC	12	+	2	AACAAA
JABAOJ010001524.1	1830	1843	AAATAT	13	+	2	AAATAT
JABAOJ010001524.1	3112	3124	AACTGC	12	-	2	GTTGCA
JABAOJ010001524.1	4802	4819	AAAAAG	17	+	2	AAAAAG
JABAOJ010001524.1	5829	5842	ACGAGT	13	-	2	CTCGTA
JABAOJ010001524.1	6966	6978	AAAGTC	12	+	2	GTCAAA
JABAOJ010001524.1	8073	8085	AAAAT	12	-	2	TTATT
JABAOJ010001524.1	8108	8120	AAAAAT	12	-	2	TATTTT
JABAOJ010001524.1	8277	8289	AAACT	12	+	2	AAACT
JABAOJ010001524.1	8520	8532	AATATT	12	+	2	TAATAT
JABAOJ010001524.1	9715	9729	AAATTG	14	-	2	TTCAAT
JABAOJ010001524.1	11599	11611	AAAATT	12	-	2	TTTAAT
JABAOJ010001524.1	11664	11676	AAATAT	12	-	2	ATATTT
JABAOJ010001524.1	12099	12111	AACTAC	12	+	2	TACAAC
JABAOJ010001524.1	12597	12609	AAAAAG	12	-	2	TTTCTT
JABAOJ010001524.1	14008	14020	AAAAAT	12	+	2	AATAAA
JABAOJ010001524.1	15133	15145	AAAATT	12	-	2	AATTTT
JABAOJ010001524.1	16090	16102	AAAAT	12	+	2	AATAA
JABAOJ010001524.1	18106	18119	AAATT	13	-	2	TAATT
JABAOJ010001524.1	18498	18510	AAAAAT	12	+	2	TAAAAA
JABAOJ010001524.1	18584	18600	AAC	16	+	5	ACA
JABAOJ010001524.1	20141	20153	AACTAG	12	+	2	CTAGAA
JABAOJ010001524.1	20475	20490	AAATT	15	-	3	TTTAA
JABAOJ010001524.1	21302	21314	AT	12	+	6	TA
JABAOJ010001524.1	21777	21789	AAAGAG	12	+	2	GAAAGA
JABAOJ010001524.1	24080	24094	AATG	14	+	3	TGAA
JABAOJ010001524.1	25471	25483	AAATTG	12	+	2	ATTGAA
JABAOJ010001524.1	28193	28206	ACG	13	+	4	GAC
JABAOJ010001524.1	28201	28213	ACGGCG	12	+	2	CGACGG
JABAOJ010001524.1	28217	28229	AAAGAC	12	+	2	GACAAA
JABAOJ010001524.1	31081	31097	AATT	16	+	4	AATT
JABAOJ010001524.1	31534	31546	AATAT	12	+	2	ATATA
JABAOJ010001524.1	33193	33205	AACCAT	12	+	2	AACCAT
JABAOJ010001524.1	34101	34113	AAAGTC	12	+	2	GTCAAA
JABAOJ010001524.1	34363	34375	AATG	12	-	3	TTCA
JABAOJ010001524.1	36528	36570	AT	42	+	21	AT
JABAOJ010001524.1	38258	38270	AAATTT	12	+	2	AAATTT
JABAOJ010001524.1	39061	39073	AAAAAG	12	-	2	TTTCTT
JABAOJ010001524.1	39458	39470	ATATC	12	-	2	ATGAT
JABAOJ010001524.1	40008	40020	AAAACT	12	+	2	CTAAAA
JABAOJ010001524.1	40554	40566	AAAAT	12	-	2	TTTAT
JABAOJ010001524.1	40647	40662	AATT	15	+	3	TAAT
JABAOJ010001524.1	41019	41031	AAAAT	12	+	2	AAAAT
JABAOJ010001524.1	41250	41264	AAACAG	14	+	2	AACAGA
JABAOJ010001524.1	43205	43218	ATCC	13	+	3	ATCC
JABAOJ010001524.1	44632	44644	AAAAC	12	+	2	CAAAA
JABAOJ010001524.1	45155	45169	AATAT	14	+	2	ATAAT
JABAOJ010001524.1	45248	45260	AAAATT	12	-	2	ATTTTA
JABAOJ010001524.1	46128	46140	AATACT	12	+	2	AATACT
JABAOJ010001524.1	46367	46380	AAAAAT	13	-	2	TTATTT
JABAOJ010001524.1	46462	46480	AAATT	18	+	3	TAAAT
JABAOJ010001524.1	46648	46663	AAATTC	15	+	2	AATTCA
JABAOJ010001524.1	46671	46683	AAAAT	12	+	2	ATAAA
JABAOJ010001524.1	46978	46990	AATAGT	12	-	2	TACTAT
JABAOJ010001524.1	47145	47157	AACG	12	+	3	GAAC
JABAOJ010001524.1	47188	47205	AATGTC	17	+	2	AATGTC
JABAOJ010001524.1	48745	48757	AAGAG	12	-	2	TTCTC
JABAOJ010001524.1	49039	49053	AATAG	14	+	2	AGAAT
JABAOJ010001524.1	52013	52026	AAGTAT	13	+	2	TATAAG
JABAOJ010001524.1	52341	52353	AACCAT	12	+	2	ATAACC
JABAOJ010001524.1	52719	52738	AT	19	+	9	AT
JABAOJ010001524.1	53128	53140	AAAAC	12	+	2	AACAA
JABAOJ010001524.1	54036	54048	AATGTC	12	-	2	TTGACA
JABAOJ010001524.1	54055	54067	AACT	12	+	3	AACT
JABAOJ010001524.1	55244	55256	AAAT	12	+	3	TAAA
JABAOJ010001524.1	55623	55636	ACAT	13	+	3	TACA
JABAOJ010001524.1	55733	55745	AAGG	12	+	3	AAGG
JABAOJ010001524.1	56048	56061	AAT	13	-	4	ATT
JABAOJ010001524.1	57496	57508	AATT	12	+	3	ATTA
JABAOJ010001524.1	57551	57563	ACACAT	12	+	2	CACATA
JABAOJ010001524.1	57832	57844	AACAAT	12	+	2	ATAACA
JABAOJ010001524.1	58210	58254	AT	44	+	22	TA
JABAOJ010001524.1	58371	58385	AAAAT	14	-	2	TATTT
JABAOJ010001524.1	60129	60141	AAAAAG	12	-	2	TTTCTT
JABAOJ010001524.1	64117	64129	AACATC	12	-	2	TTGATG
JABAOJ010001524.1	64621	64635	AAAAT	14	+	2	AAAAT
JABAOJ010001524.1	64993	65005	AAAACT	12	-	2	TTTTAG
JABAOJ010001524.1	66219	66231	AAAAG	12	-	2	TTTCT
JABAOJ010001524.1	66434	66446	AATATT	12	+	2	AATATT
JABAOJ010001524.1	67934	67946	CCCGG	12	-	2	CGGGC
JABAOJ010001524.1	71024	71036	AAAAAT	12	+	2	AATAAA
JABAOJ010001524.1	71360	71372	ACTCCG	12	-	2	GGAGTC
JABAOJ010001524.1	71682	71694	ACGAT	12	-	2	GTATC
JABAOJ010001524.1	71796	71810	AAATTC	14	+	2	AATTCA
JABAOJ010001524.1	72166	72178	AAAAAG	12	-	2	TTTCTT
JABAOJ010001524.1	73049	73063	AAAAAT	14	-	2	TTTTTA
JABAOJ010001524.1	73268	73282	AAATGG	14	-	2	TTTCCA
JABAOJ010001524.1	75375	75389	AAATTG	14	-	2	TTCAAT
JABAOJ010001524.1	76031	76044	AACGTT	13	+	2	AACGTT
JABAOJ010001524.1	76281	76297	AAAGTG	16	+	2	GAAAGT
JABAOJ010001524.1	76510	76523	AACCT	13	+	2	CTAAC
JABAOJ010001524.1	78219	78233	AAATTG	14	+	2	AAATTG
JABAOJ010001524.1	78453	78465	ATCGCC	12	+	2	ATCGCC
JABAOJ010001524.1	79238	79250	AAAAAG	12	-	2	TTTCTT
JABAOJ010001524.1	79718	79730	AAATTT	12	+	2	AATTTA
JABAOJ010001524.1	80534	80546	AATTAT	12	+	2	AATTAT
JABAOJ010001524.1	83891	83905	AAATAT	14	-	2	TATTTA
JABAOJ010001524.1	84036	84051	AAATGC	15	+	2	ATGCAA
JABAOJ010001524.1	84167	84179	AAATGG	12	+	2	GAAATG
JABAOJ010001524.1	85287	85302	AAAAG	15	-	3	TTCTT
JABAOJ010001524.1	91293	91305	AATTAT	12	+	2	AATTAT
JABAOJ010001524.1	92920	92932	AAAT	12	-	3	TATT
JABAOJ010001524.1	95251	95264	AATAT	13	+	2	ATATA
JABAOJ010001524.1	96102	96115	AAAT	13	+	3	AATA
JABAOJ010001524.1	96644	96657	ACTATG	13	-	2	ATAGTC
JABAOJ010001524.1	97897	97911	AAATTT	14	+	2	AAATTT
JABAOJ010001524.1	98548	98560	AATAT	12	+	2	ATATA
JABAOJ010001524.1	99574	99587	ACCAT	13	+	2	CATAC
JABAOJ010001524.1	100750	100763	AAATAC	13	+	2	AAATAC
JABAOJ010001524.1	109452	109464	ACATAT	12	+	2	ACATAT
JABAOJ010001524.1	110571	110583	AATAT	12	-	2	TATTA
JABAOJ010001524.1	110586	110598	AATAT	12	-	2	ATTAT
JABAOJ010001524.1	112460	112474	AAATTG	14	-	2	TTCAAT
JABAOJ010001524.1	114237	114249	AACATC	12	+	2	ATCAAC
JABAOJ010001524.1	115481	115493	AAAAC	12	-	2	TTTGT
JABAOJ010001524.1	115860	115880	AT	20	+	10	AT
JABAOJ010001524.1	117000	117012	AATAT	12	-	2	TTATA
JABAOJ010001524.1	117245	117257	AAAT	12	+	3	AAAT
JABAOJ010001524.1	117473	117504	AT	31	+	15	TA
JABAOJ010001524.1	117503	117552	AC	49	-	24	TG
JABAOJ010001524.1	117882	117894	AAAAT	12	-	2	TTTTA
JABAOJ010001524.1	118007	118019	AAAT	12	+	3	ATAA
JABAOJ010001524.1	121255	121269	AACAT	14	-	2	TGTTA
JABAOJ010001524.1	121738	121750	AAAATT	12	-	2	TTTTAA
JABAOJ010001524.1	122174	122186	AAAT	12	+	3	AAAT
JABAOJ010001524.1	122342	122354	AAAAAT	12	+	2	ATAAAA
JABAOJ010001524.1	122636	122650	AAATAT	14	-	2	ATTTAT
JABAOJ010001524.1	123262	123279	ACCG	17	+	4	CGAC
JABAOJ010001524.1	124794	124806	AAAAC	12	+	2	CAAAA
JABAOJ010001524.1	127013	127025	AAAATG	12	+	2	AATGAA
JABAOJ010001524.1	127042	127054	AAAATT	12	-	2	ATTTTA
JABAOJ010001524.1	127540	127552	A	12	-	12	T
JABAOJ010001524.1	128986	128998	AAAAT	12	-	2	TTTAT
JABAOJ010001524.1	129657	129673	AAATTG	16	+	2	AATTGA
JABAOJ010001524.1	129941	129953	AAAAAG	12	-	2	TTTCTT
JABAOJ010001524.1	130693	130705	AAAAAC	12	+	2	ACAAAA
JABAOJ010001907.1	0	40	AT	40	+	20	AT
JABAOJ010001907.1	803	815	AAAAAC	12	+	2	AAAACA
JABAOJ010001907.1	3668	3680	AATTAC	12	+	2	CAATTA
JABAOJ010001907.1	4769	4782	AACATC	13	-	2	GTTGAT
JABAOJ010001907.1	6030	6047	AAACC	17	-	3	GGTTT
JABAOJ010001907.1	6126	6139	AAAAAT	13	-	2	TTTATT
JABAOJ010001907.1	6540	6552	ACAGTG	12	+	2	AGTGAC
JABAOJ010001907.1	7069	7081	AAAAC	12	+	2	AAACA
JABAOJ010001907.1	7479	7492	ACATGC	13	+	2	GCACAT
JABAOJ010001907.1	8064	8076	AGCTGC	12	+	2	GCTGCA
JABAOJ010001907.1	14443	14455	AAAAAG	12	-	2	TTTCTT
JABAOJ010001907.1	15165	15177	AACAAT	12	+	2	TAACAA
JABAOJ010001907.1	16375	16418	AT	43	+	21	TA
JABAOJ010001907.1	16548	16565	ACG	17	-	5	TCG
JABAOJ010001907.1	16578	16594	AAG	16	-	5	TTC
JABAOJ010001907.1	16613	16629	ACCG	16	-	4	TCGG
JABAOJ010001907.1	17833	17845	AAAATT	12	-	2	TTAATT
JABAOJ010001907.1	18344	18356	AAT	12	+	4	TAA
JABAOJ010001907.1	18564	18576	AGAGCG	12	-	2	TCGCTC
JABAOJ010001907.1	18722	18734	AATGG	12	-	2	TTCCA
JABAOJ010001907.1	20237	20249	AATGGT	12	-	2	ACCATT
JABAOJ010001907.1	21429	21441	AAT	12	-	4	ATT
JABAOJ010001907.1	22089	22102	AAAAAG	13	-	2	TTTCTT
JABAOJ010001907.1	22516	22530	AAATTG	14	-	2	TTCAAT
JABAOJ010001907.1	23105	23118	AATCAT	13	-	2	TTATGA
JABAOJ010001907.1	25180	25193	ACGATC	13	+	2	GATCAC
JABAOJ010001907.1	26097	26110	AAAATT	13	+	2	AAATTA
JABAOJ010001907.1	26594	26606	AAAGT	12	-	2	TTTAC
JABAOJ010001907.1	28536	28548	AATATT	12	+	2	TAATAT
JABAOJ010001907.1	28972	28984	AAGCTT	12	+	2	GCTTAA
JABAOJ010001907.1	29047	29060	AAAATG	13	+	2	AATGAA
JABAOJ010001907.1	29941	29955	AACG	14	-	3	TTCG
JABAOJ010001907.1	31307	31319	ATCCG	12	-	2	ATCGG
JABAOJ010001907.1	32814	32829	AAAATT	15	-	2	TTAATT
JABAOJ010001907.1	33815	33844	AT	29	+	14	TA
JABAOJ010001907.1	36185	36197	AATAGT	12	-	2	ATTACT
JABAOJ010001907.1	36775	36792	AAT	17	+	5	ATA
JABAOJ010001907.1	37567	37580	AAATGG	13	+	2	TGGAAA
JABAOJ010001907.1	38540	38553	AAAAG	13	+	2	AGAAA
JABAOJ010001907.1	38833	38845	AAAAAT	12	+	2	ATAAAA
JABAOJ010001907.1	39022	39034	AAAAAT	12	+	2	ATAAAA
JABAOJ010001907.1	39443	39458	AAACC	15	+	3	AACCA
JABAOJ010001907.1	40045	40058	AAAAAG	13	+	2	AAAGAA
JABAOJ010001907.1	41897	41912	AACTAT	15	+	2	TAACTA
JABAOJ010001907.1	41924	41936	AATTAG	12	+	2	ATTAGA
JABAOJ010001907.1	42732	42745	AAAATT	13	-	2	AATTTT
JABAOJ010001907.1	42931	42946	AAATT	15	-	3	ATTTA
JABAOJ010001907.1	43471	43483	AATAT	12	+	2	TATAA
JABAOJ010001907.1	43718	43731	AAAGAT	13	+	2	TAAAGA
JABAOJ010001907.1	43753	43765	AAATT	12	+	2	TAAAT
JABAOJ010001907.1	44203	44216	AAATTC	13	-	2	AATTTG
JABAOJ010001907.1	45846	45858	AAAAC	12	+	2	AAACA
JABAOJ010001907.1	45985	45997	AATCT	12	-	2	TTAGA
JABAOJ010001907.1	48012	48024	AATGAT	12	+	2	ATGATA
JABAOJ010001907.1	48318	48330	AAATC	12	-	2	TTTGA
JABAOJ010001907.1	49354	49366	AAAATC	12	+	2	AATCAA
JABAOJ010001907.1	50963	50980	AAACAT	17	+	2	AACATA
JABAOJ010001907.1	51669	51686	AAAT	17	-	4	TTTA
JABAOJ010002441.1	660	672	AAGGTG	12	-	2	CCTTCA
JABAOJ010002441.1	2839	2851	AAACAT	12	+	2	CATAAA
JABAOJ010002441.1	6233	6256	AAT	23	-	7	TTA
JABAOJ010002441.1	6257	6273	AAT	16	-	5	TTA
JABAOJ010002441.1	6581	6593	AAAAC	12	-	2	TTTGT
JABAOJ010002441.1	7087	7102	AAACTG	15	+	2	GAAACT
JABAOJ010002441.1	8136	8148	AATGAT	12	-	2	TTATCA
JABAOJ010002441.1	8383	8395	AATT	12	+	3	ATTA
JABAOJ010002441.1	8780	8792	AAGAAT	12	-	2	TTATTC
JABAOJ010002441.1	8994	9007	ACCAGT	13	-	2	GGTACT
JABAOJ010002441.1	9477	9489	AAAAAG	12	-	2	TTTCTT
JABAOJ010002441.1	12950	12963	AATATC	13	+	2	TCAATA
JABAOJ010002441.1	13060	13072	AAAAAC	12	+	2	AAAACA
JABAOJ010002441.1	13298	13310	AAACCG	12	-	2	GTTTCG
JABAOJ010002441.1	13346	13358	ACAGTG	12	+	2	GTGACA
JABAOJ010002441.1	13834	13846	ATCATG	12	+	2	GATCAT
JABAOJ010002441.1	16683	16696	AAAGGT	13	-	2	CCTTTA
JABAOJ010002441.1	17312	17325	AAATAT	13	-	2	TTATAT
JABAOJ010002441.1	17662	17674	AACTAC	12	+	2	AACTAC
JABAOJ010002441.1	17749	17761	AAAATT	12	-	2	TTTAAT
JABAOJ010002441.1	18281	18294	AATCAC	13	+	2	ATCACA
JABAOJ010002441.1	19595	19607	AATAT	12	+	2	TAATA
JABAOJ010002441.1	19710	19722	AAATTC	12	-	2	TTTGAA
JABAOJ010002441.1	20493	20507	AAAAAT	14	+	2	ATAAAA
JABAOJ010002441.1	20673	20689	AAATGT	16	+	2	AAATGT
JABAOJ010002441.1	20758	20772	AAAAT	14	+	2	AAATA
JABAOJ010002441.1	20883	20926	AT	43	+	21	TA
JABAOJ010002441.1	21693	21707	AAATAT	14	+	2	TAAATA
JABAOJ010002441.1	23924	23941	AAATT	17	-	3	AATTT
JABAOJ010002441.1	25586	25598	AAAT	12	+	3	ATAA
JABAOJ010002441.1	26274	26305	AT	31	+	15	TA
JABAOJ010002441.1	28115	28128	AAATTT	13	+	2	TAAATT
JABAOJ010002441.1	28818	28830	AAAAT	12	-	2	ATTTT
JABAOJ010002441.1	30379	30392	A	13	-	13	T
JABAOJ010002441.1	31213	31225	AATTAT	12	+	2	TATAAT
JABAOJ010002441.1	32261	32274	AATATC	13	+	2	TCAATA
JABAOJ010002441.1	32324	32341	AAAAAT	17	-	2	ATTTTT
JABAOJ010002441.1	35915	35927	AAACTG	12	-	2	TTTCAG
JABAOJ010002441.1	37266	37280	AAATTG	14	+	2	AAATTG
JABAOJ010001833.1	66	78	AAACTG	12	+	2	CTGAAA
JABAOJ010001833.1	151	163	AAATT	12	-	2	TAATT
JABAOJ010001833.1	1452	1464	AAAAAG	12	-	2	TTTCTT
JABAOJ010001833.1	1591	1604	AACGC	13	-	2	GTTGC
JABAOJ010001833.1	3068	3081	AAAGTG	13	+	2	AAAGTG
JABAOJ010001833.1	4320	4332	AATACT	12	+	2	TACTAA
JABAOJ010001833.1	7744	7757	AAAAAT	13	-	2	TTTATT
JABAOJ010001833.1	8181	8193	AAAATT	12	+	2	AAATTA
JABAOJ010001833.1	8513	8525	AATATG	12	+	2	GAATAT
JABAOJ010001833.1	9905	9917	AAAAAG	12	+	2	AAGAAA
JABAOJ010001833.1	11285	11311	AT	26	+	13	AT
JABAOJ010001833.1	12623	12635	AAAAG	12	+	2	AAGAA
JABAOJ010001833.1	13485	13497	AATTAT	12	+	2	ATAATT
JABAOJ010001833.1	15514	15529	AATAG	15	+	3	AGAAT
JABAOJ010001833.1	15980	15993	ATCC	13	+	3	ATCC
JABAOJ010001833.1	16368	16381	AAATT	13	-	2	TTTAA
JABAOJ010001833.1	18563	18575	AACTGC	12	-	2	GTTGCA
JABAOJ010001833.1	19274	19286	AAACT	12	-	2	GTTTA
JABAOJ010001833.1	19727	19739	AAATT	12	+	2	AAATT
JABAOJ010001833.1	20154	20168	AAAATT	14	+	2	ATTAAA
JABAOJ010001833.1	20348	20360	AGAGC	12	-	2	TGCTC
JABAOJ010001833.1	20824	20836	AAAAAC	12	-	2	TGTTTT
JABAOJ010001833.1	22359	22373	AAACTG	14	-	2	AGTTTC
JABAOJ010001833.1	22444	22456	AAAAT	12	-	2	TTTAT
JABAOJ010001833.1	24715	24727	AAACTT	12	+	2	CTTAAA
JABAOJ010001833.1	24744	24759	ACATAT	15	+	2	ATACAT
JABAOJ010001833.1	24931	24943	AAAGAT	12	+	2	AGATAA
JABAOJ010001833.1	26093	26105	AAAAAT	12	-	2	TTATTT
JABAOJ010001833.1	28943	28957	AATCG	14	-	2	GATTC
JABAOJ010001833.1	28992	29004	AATTCC	12	+	2	AATTCC
JABAOJ010001833.1	30017	30029	AACTT	12	-	2	TTAAG
JABAOJ010001833.1	31334	31346	AACAAT	12	+	2	CAATAA
JABAOJ010001833.1	32145	32157	AAAAAG	12	-	2	TTTCTT
JABAOJ010001833.1	32612	32626	AAATTG	14	-	2	TTCAAT
JABAOJ010001833.1	34200	34212	AATATC	12	+	2	CAATAT
JABAOJ010001833.1	34957	34970	ACACT	13	+	2	CACTA
JABAOJ010001833.1	35251	35263	AATAG	12	-	2	TTCTA
JABAOJ010001833.1	35592	35605	AAATT	13	-	2	ATTTA
JABAOJ010001833.1	36146	36158	AAT	12	-	4	ATT
JABAOJ010001833.1	39574	39586	AGAT	12	+	3	ATAG
JABAOJ010001833.1	41220	41235	AAACAT	15	-	2	TGTTTA
JABAOJ010001833.1	42025	42038	AAATT	13	-	2	TTTAA
JABAOJ010001833.1	42030	42042	AAAATT	12	-	2	TTTAAT
JABAOJ010001833.1	46591	46603	AATT	12	+	3	TAAT
JABAOJ010001833.1	48286	48298	AAAAAG	12	-	2	TTTCTT
JABAOJ010001833.1	49617	49630	AAAAT	13	+	2	TAAAA
JABAOJ010001833.1	49995	50007	AAATT	12	-	2	TTTAA
JABAOJ010001833.1	52346	52358	AAAAT	12	-	2	TTATT
JABAOJ010001833.1	52757	52770	AAAAAC	13	-	2	TGTTTT
JABAOJ010001833.1	52849	52861	AATGAC	12	-	2	TTGTCA
JABAOJ010001833.1	53901	53913	AAAAAT	12	+	2	TAAAAA
JABAOJ010001833.1	54046	54059	AAAT	13	+	3	ATAA
JABAOJ010001833.1	54762	54774	AAATT	12	+	2	TTAAA
JABAOJ010001833.1	55431	55443	C	12	-	12	G
JABAOJ010001833.1	55506	55518	AAATCT	12	-	2	TTAGAT
JABAOJ010001833.1	55825	55837	A	12	+	12	A
JABAOJ010001833.1	56040	56052	AAAATT	12	+	2	AAATTA
JABAOJ010001833.1	56238	56250	ACAGTG	12	-	2	TCACTG
JABAOJ010001833.1	57195	57207	AATCTG	12	+	2	TGAATC
JABAOJ010001833.1	59220	59235	AAAACC	15	+	2	CAAAAC
JABAOJ010001833.1	59308	59321	AAATG	13	-	2	ATTTC
JABAOJ010001833.1	60301	60314	AAT	13	-	4	TAT
JABAOJ010001833.1	61224	61238	AAAATT	14	-	2	TTTAAT
JABAOJ010001833.1	62521	62568	AT	47	+	23	TA
JABAOJ010001833.1	63005	63017	AAGTCG	12	-	2	TCGACT
JABAOJ010001833.1	64967	64979	AAAAT	12	+	2	TAAAA
JABAOJ010001833.1	65846	65858	AAAT	12	+	3	ATAA
JABAOJ010001833.1	66315	66327	AATG	12	+	3	AATG
JABAOJ010001833.1	66696	66709	AAAGAC	13	-	2	TGTCTT
JABAOJ010001833.1	66745	66757	AAATG	12	-	2	ATTTC
JABAOJ010001833.1	69269	69282	AACTGT	13	+	2	ACTGTA
JABAOJ010001833.1	70534	70546	AAATG	12	-	2	ATTTC
JABAOJ010001833.1	70716	70728	AATAT	12	+	2	ATAAT
JABAOJ010001833.1	71833	71846	AAAAG	13	-	2	TTTTC
JABAOJ010001833.1	71897	71909	AAATAC	12	+	2	ACAAAT
JABAOJ010001833.1	72351	72363	AAAAAT	12	-	2	TTTTTA
JABAOJ010001833.1	72541	72553	AGCCTC	12	-	2	GAGGCT
JABAOJ010001833.1	72915	72927	AAAAT	12	+	2	TAAAA
JABAOJ010001833.1	74711	74723	AATAGT	12	+	2	AATAGT
JABAOJ010001833.1	75435	75448	ACATC	13	-	2	TGATG
JABAOJ010001833.1	77132	77144	AAAAAT	12	+	2	AAAATA
JABAOJ010001833.1	77809	77821	AACTAT	12	-	2	TAGTTA
JABAOJ010001833.1	77940	77952	ACGTAG	12	-	2	GTCTAC
JABAOJ010001833.1	78662	78674	AATAT	12	-	2	ATATT
JABAOJ010001833.1	78745	78757	AAAAT	12	+	2	AATAA
JABAOJ010001833.1	80827	80839	AGATC	12	-	2	ATCTG
JABAOJ010001833.1	83054	83066	AAAAAT	12	-	2	TATTTT
JABAOJ010001833.1	85323	85335	AAT	12	-	4	TTA
JABAOJ010001833.1	86261	86273	ATATC	12	+	2	TCATA
JABAOJ010001833.1	86625	86637	AAAAG	12	+	2	AAAGA
JABAOJ010001833.1	86819	86831	AATGT	12	-	2	CATTA
JABAOJ010001833.1	87802	87816	AACACT	14	+	2	TAACAC
JABAOJ010001833.1	88499	88513	AAAAG	14	+	2	AAGAA
JABAOJ010001833.1	90034	90046	AACACT	12	-	2	TTAGTG
JABAOJ010001833.1	90814	90826	AAAAAT	12	+	2	AATAAA
JABAOJ010001833.1	91261	91273	AATAC	12	-	2	GTATT
JABAOJ010001833.1	91675	91688	AAGAAT	13	-	2	TTATTC
JABAOJ010001833.1	92590	92602	AAGTGC	12	+	2	CAAGTG
JABAOJ010001833.1	94638	94651	AATATG	13	+	2	AATATG
JABAOJ010001833.1	95083	95096	AAATTG	13	+	2	AAATTG
JABAOJ010001833.1	95489	95502	AAAAAG	13	+	2	AAAGAA
JABAOJ010001833.1	96195	96207	AAAAAT	12	+	2	AATAAA
JABAOJ010001833.1	96998	97010	AAAAAT	12	+	2	AAAATA
JABAOJ010001833.1	97876	97888	AACAAG	12	+	2	AACAAG
JABAOJ010001833.1	98280	98292	AAAAG	12	+	2	AAAAG
JABAOJ010001833.1	99657	99670	AAATC	13	+	2	AAATC
JABAOJ010001833.1	99875	99887	AATAC	12	+	2	ATACA
JABAOJ010003655.1	474	486	AAAATT	12	-	2	TTAATT
JABAOJ010003655.1	1500	1512	AAAAT	12	+	2	ATAAA
JABAOJ010003655.1	1537	1550	AAAAG	13	+	2	AGAAA
JABAOJ010003655.1	1634	1674	AT	40	+	20	TA
JABAOJ010003655.1	1803	1816	AAAAT	13	+	2	AAATA
JABAOJ010003655.1	2356	2396	AT	40	+	20	AT
JABAOJ010003655.1	3761	3776	AATCCC	15	-	2	ATTGGG
JABAOJ010003655.1	3943	3956	AAATTC	13	+	2	CAAATT
JABAOJ010003655.1	4791	4803	ACCCTC	12	+	2	TCACCC
JABAOJ010003655.1	5057	5069	AAAAT	12	-	2	ATTTT
JABAOJ010003655.1	5216	5228	AAATTT	12	+	2	TTAAAT
JABAOJ010003655.1	5597	5609	AAT	12	-	4	ATT
JABAOJ010003655.1	8217	8230	AAAAAT	13	-	2	TTTTAT
JABAOJ010003655.1	8350	8362	AAAAT	12	+	2	TAAAA
JABAOJ010003655.1	9774	9786	ACGCAT	12	-	2	GCGTAT
JABAOJ010003655.1	9978	9993	AAATT	15	-	3	ATTTA
JABAOJ010003655.1	10913	10926	AAAAAT	13	-	2	TATTTT
JABAOJ010003655.1	11540	11554	AATAGT	14	+	2	TAGTAA
JABAOJ010003655.1	11803	11817	AACATT	14	+	2	TTAACA
JABAOJ010003655.1	11929	11942	AAAAC	13	-	2	TTTTG
JABAOJ010003655.1	15801	15813	AAAATG	12	-	2	CATTTT
JABAOJ010003655.1	16398	16414	AAAAAT	16	-	2	TTATTT
JABAOJ010003655.1	16524	16536	ACAGCC	12	+	2	CAGCCA
JABAOJ010003655.1	16998	17012	AAATTG	14	+	2	AAATTG
JABAOJ010003655.1	17051	17063	ATATC	12	+	2	ATATC
JABAOJ010003655.1	18002	18014	AAAAAG	12	-	2	TTTTCT
JABAOJ010003655.1	18625	18637	AAATAT	12	-	2	TATATT
JABAOJ010003655.1	21928	21941	AAAAT	13	-	2	TATTT
JABAOJ010003655.1	22858	22872	AAGATC	14	+	2	ATCAAG
JABAOJ010003655.1	23067	23080	AAATT	13	-	2	TTTAA
JABAOJ010003655.1	23206	23219	AAAGT	13	-	2	TTTAC
JABAOJ010003655.1	23493	23505	AATCT	12	+	2	AATCT
JABAOJ010003655.1	23632	23645	AAAAAC	13	-	2	TTTGTT
JABAOJ010001451.1	558	570	AATGT	12	+	2	AATGT
JABAOJ010001451.1	3222	3234	AATAT	12	+	2	ATATA
JABAOJ010001451.1	3501	3515	AAAAAT	14	-	2	TATTTT
JABAOJ010001451.1	4451	4466	AAATAC	15	-	2	TTTGTA
JABAOJ010001451.1	4628	4640	AAGCTG	12	-	2	AGCTTC
JABAOJ010001451.1	4772	4784	AACCAG	12	-	2	TTCTGG
JABAOJ010001451.1	4895	4907	AAGCTG	12	-	2	AGCTTC
JABAOJ010001451.1	7517	7533	AAT	16	+	5	TAA
JABAOJ010001451.1	7962	7975	ACATGC	13	+	2	ATGCAC
JABAOJ010001451.1	7987	8000	AAAG	13	+	3	AAGA
JABAOJ010001451.1	10590	10602	AATAT	12	+	2	ATAAT
JABAOJ010001451.1	13303	13319	AATCAC	16	+	2	CAATCA
JABAOJ010001451.1	14178	14190	AATAT	12	-	2	ATTAT
JABAOJ010001451.1	14193	14205	AAT	12	-	4	ATT
JABAOJ010001451.1	14344	14356	AAAAAT	12	-	2	TTTTAT
JABAOJ010001451.1	14526	14540	AGAGCG	14	-	2	TCTCGC
JABAOJ010001451.1	15475	15487	AAATAG	12	-	2	TCTATT
JABAOJ010001451.1	16210	16223	AAATGT	13	-	2	ATTTAC
JABAOJ010001451.1	16322	16335	AATTAC	13	-	2	ATTGTA
JABAOJ010001451.1	17334	17347	AAAAC	13	-	2	TTGTT
JABAOJ010001451.1	17407	17419	AATAC	12	+	2	AATAC
JABAOJ010001451.1	17528	17540	AAATT	12	+	2	TTAAA
JABAOJ010001451.1	18287	18299	AAAATT	12	-	2	ATTTTA
JABAOJ010001451.1	18373	18387	AATATT	14	+	2	TATTAA
JABAOJ010001451.1	18476	18489	AAAATT	13	+	2	AAATTA
JABAOJ010001451.1	18587	18602	AAAAT	15	+	3	AATAA
JABAOJ010001451.1	18754	18767	A	13	+	13	A
JABAOJ010001451.1	18766	18787	AT	21	+	10	AT
JABAOJ010001451.1	18963	18975	AAGC	12	-	3	TGCT
JABAOJ010001451.1	19031	19044	AAATC	13	-	2	ATTTG
JABAOJ010001451.1	20014	20026	ACATC	12	+	2	CATCA
JABAOJ010001451.1	21393	21423	AT	30	+	15	TA
JABAOJ010001451.1	21851	21863	AAATTT	12	+	2	TTTAAA
JABAOJ010001451.1	22611	22623	AAAT	12	-	3	TTTA
JABAOJ010001451.1	22720	22735	ACATAT	15	-	2	TATATG
JABAOJ010001451.1	23469	23481	AAGATT	12	-	2	TTAATC
JABAOJ010001451.1	23733	23746	AAAAAT	13	-	2	TATTTT
JABAOJ010001451.1	25811	25844	AT	33	+	16	TA
JABAOJ010001451.1	25845	25857	ACAT	12	-	3	TGTA
JABAOJ010001451.1	26518	26533	AACAGT	15	-	2	CTGTTA
JABAOJ010001451.1	27456	27468	AAAAT	12	-	2	TTTTA
JABAOJ010001451.1	29265	29277	AT	12	+	6	AT
JABAOJ010001451.1	29538	29550	AATAT	12	-	2	TTATA
JABAOJ010001451.1	30332	30344	AAAAAT	12	-	2	ATTTTT
JABAOJ010001451.1	30780	30793	AAAACT	13	-	2	TTTTAG
JABAOJ010001451.1	31375	31387	AAT	12	+	4	TAA
JABAOJ010001451.1	31677	31691	AAATTG	14	+	2	AAATTG
JABAOJ010001451.1	32688	32701	AAAAC	13	+	2	AAAAC
JABAOJ010001451.1	32793	32805	C	12	+	12	C
JABAOJ010001451.1	32828	32840	AAATAT	12	+	2	TAAATA
JABAOJ010001451.1	32959	32971	AAAAAT	12	-	2	TTATTT
JABAOJ010001451.1	32966	32978	AAATAT	12	-	2	TATTTA
JABAOJ010001451.1	34553	34565	ACATGT	12	+	2	TGTACA
JABAOJ010001451.1	34692	34707	AAAAG	15	+	3	AAGAA
JABAOJ010001451.1	35314	35327	AAAAG	13	+	2	AAAGA
JABAOJ010001451.1	36826	36838	ACACTG	12	-	2	CAGTGT
JABAOJ010001451.1	37496	37509	AATG	13	+	3	AATG
JABAOJ010001451.1	37548	37560	AATAT	12	-	2	TTATA
JABAOJ010001451.1	37847	37860	AAATAC	13	-	2	TTGTAT
JABAOJ010001451.1	39357	39372	AAATAT	15	+	2	TAAATA
JABAOJ010001451.1	39903	39917	ACAGAG	14	+	2	ACAGAG
JABAOJ010001451.1	40069	40081	AATTAT	12	+	2	TATAAT
JABAOJ010001451.1	42423	42435	ACATAT	12	+	2	ATACAT
JABAOJ010001451.1	42886	42898	AAT	12	+	4	TAA
JABAOJ010001451.1	44787	44802	AAAG	15	+	3	AAAG
JABAOJ010001451.1	45115	45127	AT	12	+	6	TA
JABAOJ010001451.1	46660	46673	AATT	13	+	3	TTAA
JABAOJ010001451.1	46877	46889	AAAG	12	+	3	AGAA
JABAOJ010001451.1	48709	48722	AAATAT	13	+	2	ATAAAT
JABAOJ010001451.1	48909	48921	AATAT	12	-	2	ATATT
JABAOJ010001451.1	49178	49194	AAAAAC	16	+	2	AAAACA
JABAOJ010001451.1	49326	49339	AAAATT	13	+	2	ATTAAA
JABAOJ010001451.1	50314	50326	AATGC	12	-	2	ATTGC
JABAOJ010001451.1	51628	51640	AAAGG	12	-	2	TTTCC
JABAOJ010001451.1	52096	52108	AAAAAT	12	-	2	TTTATT
JABAOJ010001451.1	55140	55155	AATAT	15	-	3	TATAT
JABAOJ010001451.1	55150	55171	AT	21	+	10	TA
JABAOJ010001451.1	55463	55475	AACAG	12	+	2	CAGAA
JABAOJ010001451.1	55850	55862	AAAT	12	+	3	TAAA
JABAOJ010001451.1	59247	59259	AAAAAT	12	+	2	AAAAAT
JABAOJ010001451.1	59866	59881	AAATTT	15	+	2	AATTTA
JABAOJ010001451.1	60041	60053	AATATT	12	+	2	TTAATA
JABAOJ010001451.1	60427	60439	AAAAT	12	+	2	AAAAT
JABAOJ010001451.1	61488	61501	AATT	13	+	3	TTAA
JABAOJ010001451.1	62597	62610	AAATAT	13	+	2	ATAAAT
JABAOJ010001451.1	62603	62616	AAAT	13	+	3	ATAA
JABAOJ010001451.1	62834	62846	AAAATC	12	+	2	ATCAAA
JABAOJ010001451.1	63296	63308	AAAAC	12	+	2	ACAAA
JABAOJ010001451.1	63413	63428	AAAAAT	15	+	2	AATAAA
JABAOJ010001451.1	63757	63769	AAAAT	12	+	2	TAAAA
JABAOJ010001451.1	64483	64495	AACAAT	12	+	2	ACAATA
JABAOJ010001451.1	65392	65404	AC	12	-	6	GT
JABAOJ010001451.1	66297	66311	AAAAAT	14	+	2	AAAAAT
JABAOJ010001451.1	66524	66537	AAAAT	13	-	2	TTATT
JABAOJ010001451.1	66668	66682	AGATCC	14	+	2	TCCAGA
JABAOJ010001451.1	67254	67267	AAACAC	13	+	2	ACAAAC
JABAOJ010001451.1	70640	70653	ACACT	13	-	2	GTAGT
JABAOJ010001451.1	71213	71225	AAATAC	12	+	2	CAAATA
JABAOJ010001451.1	71862	71878	AATAGT	16	+	2	TAATAG
JABAOJ010001451.1	72738	72752	AAGTAT	14	-	2	TACTTA
JABAOJ010001451.1	74543	74556	AAAC	13	-	3	TTGT
JABAOJ010001451.1	74895	74907	AAAAG	12	+	2	AAAGA
JABAOJ010001451.1	75936	75948	AAACTG	12	-	2	TTTCAG
JABAOJ010001451.1	76175	76190	AACAGT	15	-	2	TGTTAC
JABAOJ010001451.1	76922	76934	ACAT	12	-	3	ATGT
JABAOJ010001451.1	76929	76944	AAACAT	15	-	2	TATGTT
JABAOJ010001451.1	77763	77777	AAAG	14	+	3	AAGA
JABAOJ010001451.1	78274	78286	AAAT	12	-	3	TTAT
JABAOJ010001451.1	78585	78597	AAT	12	-	4	ATT
JABAOJ010001451.1	79260	79273	AT	13	+	6	AT
JABAOJ010001451.1	79283	79295	AAATT	12	+	2	ATTAA
JABAOJ010001451.1	80617	80629	AAAGTT	12	-	2	TTTAAC
JABAOJ010001451.1	80877	80890	AAATTT	13	+	2	ATTTAA
JABAOJ010001451.1	82816	82830	AAAT	14	+	3	AATA
JABAOJ010001451.1	82928	82943	AAATTC	15	-	2	TTTGAA
JABAOJ010001451.1	83705	83721	AAAAT	16	+	3	AAAAT
JABAOJ010001451.1	83989	84001	AAATAT	12	-	2	ATTTAT
JABAOJ010001451.1	84601	84613	AAACAG	12	+	2	ACAGAA
JABAOJ010001451.1	85307	85319	AAT	12	-	4	TTA
JABAOJ010001451.1	85605	85617	AAAAT	12	-	2	TTTTA
JABAOJ010001451.1	86714	86726	AAAGTC	12	+	2	AAGTCA
JABAOJ010001451.1	87078	87090	AAATAC	12	-	2	TGTATT
JABAOJ010001451.1	87165	87178	AACTC	13	-	2	AGTTG
JABAOJ010001451.1	88509	88523	AAGTAT	14	-	2	CTTATA
JABAOJ010001451.1	89443	89455	ACTATC	12	-	2	GTGATA
JABAOJ010001451.1	89630	89653	AT	23	+	11	TA
JABAOJ010001451.1	89652	89664	A	12	-	12	T
JABAOJ010001451.1	89859	89871	AAT	12	-	4	TTA
JABAOJ010001451.1	90511	90523	AAT	12	-	4	TTA
JABAOJ010001451.1	90577	90591	AAATAT	14	+	2	ATAAAT
JABAOJ010001451.1	90834	90846	AATTAT	12	+	2	TAATTA
JABAOJ010001451.1	91052	91064	AATT	12	+	3	TTAA
JABAOJ010001451.1	92132	92144	AAAAT	12	-	2	TATTT
JABAOJ010001451.1	92636	92648	AAAAT	12	+	2	TAAAA
JABAOJ010001451.1	92669	92681	AAAAAT	12	+	2	AATAAA
JABAOJ010001451.1	92819	92831	AAATT	12	+	2	AAATT
JABAOJ010001451.1	94812	94825	AAAT	13	+	3	ATAA
JABAOJ010001451.1	95614	95626	AAAAAC	12	+	2	AAACAA
JABAOJ010001451.1	95960	95972	AAAAAT	12	-	2	TTTATT
JABAOJ010001451.1	97271	97284	AAACTT	13	-	2	TAAGTT
JABAOJ010001451.1	97729	97745	AAAAAC	16	-	2	TTTTTG
JABAOJ010001451.1	98398	98411	AAAATT	13	+	2	AAATTA
JABAOJ010001451.1	98786	98798	AAAAT	12	-	2	ATTTT
JABAOJ010001451.1	98940	98953	ACTAT	13	+	2	CTATA
JABAOJ010001451.1	99698	99713	AAAT	15	-	3	ATTT
JABAOJ010001451.1	101734	101746	AAAATT	12	-	2	AATTTT
JABAOJ010001451.1	102111	102123	AAAAAG	12	-	2	TTTCTT
JABAOJ010001451.1	102586	102598	AAAAAG	12	-	2	TTTCTT
JABAOJ010001451.1	102982	102998	AAATG	16	-	3	ATTTC
JABAOJ010001451.1	103738	103750	AAT	12	+	4	ATA
JABAOJ010001451.1	103751	103764	AATAT	13	+	2	ATAAT
JABAOJ010001451.1	104704	104716	AAAATC	12	+	2	CAAAAT
JABAOJ010001451.1	105373	105392	ACAT	19	-	4	TATG
JABAOJ010001451.1	105794	105806	ACTCTG	12	-	2	GAGTCA
JABAOJ010001451.1	106207	106220	AACAAT	13	+	2	AACAAT
JABAOJ010001451.1	106408	106420	AATCTG	12	+	2	ATCTGA
JABAOJ010001451.1	106685	106697	AAAAT	12	+	2	TAAAA
JABAOJ010001451.1	106797	106840	AT	43	+	21	TA
JABAOJ010001451.1	108105	108118	AAACAG	13	-	2	TCTGTT
JABAOJ010001451.1	108316	108329	AG	13	-	6	TC
JABAOJ010001451.1	109080	109135	AT	55	+	27	AT
JABAOJ010001451.1	109705	109717	AAAGAC	12	-	2	CTTTGT
JABAOJ010001451.1	109978	109991	AAAAT	13	-	2	TATTT
JABAOJ010001451.1	110053	110065	AACTCT	12	-	2	TTAGAG
JABAOJ010001451.1	110133	110146	AATATT	13	+	2	TTAATA
JABAOJ010001451.1	110495	110509	AAAACT	14	-	2	AGTTTT
JABAOJ010001451.1	110701	110715	AAAATT	14	+	2	AAAATT
JABAOJ010001451.1	112183	112199	AAATAT	16	+	2	ATATAA
JABAOJ010001451.1	112644	112657	AAAGT	13	-	2	TTTAC
JABAOJ010001451.1	112803	112815	AACACT	12	+	2	AACACT
JABAOJ010001451.1	113113	113131	AG	18	+	9	AG
JABAOJ010001451.1	113475	113487	ACTAT	12	+	2	TACTA
JABAOJ010001451.1	114305	114319	AACAAT	14	-	2	TTATTG
JABAOJ010001451.1	114503	114516	AATCG	13	-	2	ATTCG
JABAOJ010001451.1	114515	114528	AT	13	+	6	TA
JABAOJ010001451.1	115092	115104	AAATCT	12	+	2	AAATCT
JABAOJ010001451.1	115509	115521	AAATGC	12	+	2	TGCAAA
JABAOJ010001451.1	116542	116554	AATG	12	-	3	TTCA
JABAOJ010001451.1	117374	117386	AATGAT	12	-	2	CATTAT
JABAOJ010001451.1	117423	117436	AAAATT	13	-	2	TTTTAA
JABAOJ010001451.1	118015	118027	AAAAAG	12	+	2	AAGAAA
JABAOJ010001451.1	118125	118137	AAAT	12	-	3	TATT
JABAOJ010001451.1	123985	124002	ACGCAT	17	+	2	ATACGC
JABAOJ010001451.1	125060	125074	AAAATT	14	+	2	AAATTA
JABAOJ010001451.1	126307	126323	AACATT	16	+	2	CATTAA
JABAOJ010001451.1	126738	126750	AGGAT	12	-	2	TCCTA
JABAOJ010001451.1	127432	127447	AAAT	15	-	3	TTTA
JABAOJ010001451.1	129991	130003	AAATAT	12	+	2	AAATAT
JABAOJ010001451.1	132117	132130	AAATTT	13	+	2	TTTAAA
JABAOJ010001451.1	132439	132451	AAATAC	12	-	2	ATTTGT
JABAOJ010001451.1	137241	137253	AAAATT	12	+	2	ATTAAA
JABAOJ010001451.1	138056	138072	AAATGC	16	+	2	AATGCA
JABAOJ010001451.1	138439	138451	AAAAAG	12	-	2	TTTCTT
JABAOJ010001451.1	139135	139147	AATG	12	-	3	CATT
JABAOJ010001451.1	140757	140770	AATAT	13	-	2	TTATA
JABAOJ010001451.1	141203	141215	AAATAT	12	-	2	ATTTAT
JABAOJ010001451.1	142459	142472	AACATT	13	-	2	TGTTAA
JABAOJ010001451.1	143923	143936	AAAAAT	13	-	2	TTTATT
JABAOJ010001451.1	144114	144137	AAGTAT	23	+	3	AGTATA
JABAOJ010001451.1	145268	145281	AAAATT	13	-	2	TTTAAT
JABAOJ010001451.1	146078	146090	AATAC	12	-	2	TTGTA
JABAOJ010001451.1	146981	146993	AGATCC	12	+	2	GATCCA
JABAOJ010001451.1	149160	149172	AAACTT	12	+	2	ACTTAA
JABAOJ010001451.1	149214	149230	AAT	16	+	5	TAA
JABAOJ010001451.1	150871	150884	ATGGCC	13	+	2	GCCATG
JABAOJ010001451.1	153352	153365	AAAAG	13	-	2	CTTTT
JABAOJ010001451.1	154378	154393	AAAAG	15	+	3	AAGAA
JABAOJ010001451.1	154992	155004	AAATAT	12	-	2	ATATTT
JABAOJ010001451.1	155000	155013	AAAATT	13	-	2	ATTTTA
JABAOJ010001451.1	155918	155931	AATGCT	13	-	2	AGCATT
JABAOJ010001451.1	156072	156084	ATC	12	+	4	CAT
JABAOJ010001451.1	156499	156511	AAAAAT	12	-	2	TATTTT
JABAOJ010001451.1	157289	157302	AAATAT	13	-	2	TTTATA
JABAOJ010001451.1	158321	158334	AAT	13	-	4	ATT
JABAOJ010001451.1	158429	158441	AATTAT	12	+	2	AATTAT
JABAOJ010001451.1	159451	159463	AACAC	12	-	2	GTTGT
JABAOJ010001451.1	159561	159574	ATATC	13	-	2	TATGA
JABAOJ010001451.1	163488	163500	AAT	12	-	4	TTA
JABAOJ010001451.1	163648	163660	AAAAAT	12	-	2	TATTTT
JABAOJ010001451.1	166023	166035	ACAGG	12	-	2	TCCTG
JABAOJ010001451.1	166450	166462	AATATT	12	+	2	ATATTA
JABAOJ010001451.1	168390	168403	AAACT	13	+	2	AAACT
JABAOJ010001451.1	169613	169625	AATT	12	+	3	AATT
JABAOJ010001451.1	169836	169849	AAATTG	13	-	2	TTTCAA
JABAOJ010001451.1	169893	169905	AT	12	+	6	AT
JABAOJ010001451.1	172309	172322	AAAAAT	13	-	2	ATTTTT
JABAOJ010001451.1	173110	173122	AAAT	12	+	3	AATA
JABAOJ010001451.1	173458	173473	AATATG	15	+	2	TATGAA
JABAOJ010001451.1	175680	175692	AAAGAG	12	-	2	CTTTCT
JABAOJ010001451.1	176094	176108	AAATTG	14	-	2	TTCAAT
JABAOJ010001451.1	176662	176674	AACTGC	12	-	2	AGTTGC
JABAOJ010001451.1	176902	176914	AAAAT	12	+	2	TAAAA
JABAOJ010003283.1	648	660	AATCAT	12	-	2	TATGAT
JABAOJ010003283.1	1315	1329	AAATTG	14	-	2	TTCAAT
JABAOJ010003283.1	2107	2119	AAGCTG	12	+	2	CTGAAG
JABAOJ010003283.1	2567	2579	AATTAG	12	-	2	AATTCT
JABAOJ010003283.1	3333	3345	AAAAAG	12	-	2	TTTCTT
[truncated: 845,266 more rows]
