# Supplementary material for: Microsatellite Variation in the Most Devastating Beetle Pests (Coleoptera: Curculionidae) of Agricultural and Forest Crops
Source: Int J Mol Sci. 2022 Aug 30;23(17):9847. doi: 10.3390/ijms23179847 (PMC9456221; doi:10.3390/ijms23179847)
Supplement: Supplementary file 1 [file ijms-23-09847-s001.zip › supplementary-file-S3_R_ferrugineus-larva-SSRs.bed]

JAACXV010000001.1	173	185	AATAG	12	+	2	ATAGA
JAACXV010000001.1	276	288	AAAAT	12	+	2	AAAAT
JAACXV010000001.1	850	862	A	12	-	12	T
JAACXV010000001.1	1411	1423	AAATT	12	+	2	AAATT
JAACXV010000001.1	1905	1918	AAACC	13	-	2	TGGTT
JAACXV010000001.1	1929	1941	AAAATT	12	-	2	TTAATT
JAACXV010000001.1	3664	3678	AATC	14	+	3	CAAT
JAACXV010000001.1	4019	4031	AAATAT	12	-	2	ATATTT
JAACXV010000001.1	4709	4721	AAAAAT	12	-	2	ATTTTT
JAACXV010000001.1	5102	5115	CG	13	+	6	CG
JAACXV010000001.1	5922	5935	AACATC	13	-	2	GTTGAT
JAACXV010000001.1	6550	6562	AACATT	12	-	2	TGTTAA
JAACXV010000001.1	7817	7829	AATATT	12	+	2	TAATAT
JAACXV010000001.1	8286	8299	AAAAT	13	+	2	AAAAT
JAACXV010000001.1	8756	8768	AAAAAG	12	-	2	TTTCTT
JAACXV010000001.1	9787	9800	AAATAG	13	+	2	AGAAAT
JAACXV010000001.1	10157	10169	AATCAG	12	+	2	GAATCA
JAACXV010000001.1	10825	10838	AG	13	-	6	CT
JAACXV010000001.1	13180	13194	AAACC	14	+	2	ACCAA
JAACXV010000001.1	14836	14848	AAAAAT	12	+	2	AAAATA
JAACXV010000001.1	15410	15425	AATTAT	15	+	2	TAATTA
JAACXV010000001.1	16050	16062	AGATG	12	+	2	AGATG
JAACXV010000001.1	16073	16085	AGATAT	12	-	2	CTATAT
JAACXV010000001.1	17367	17380	AAAT	13	-	3	TTAT
JAACXV010000001.1	19121	19133	AAATT	12	+	2	AAATT
JAACXV010000001.1	21503	21515	AATAT	12	-	2	ATTAT
JAACXV010000001.1	22090	22102	AAAG	12	-	3	TTTC
JAACXV010000001.1	22870	22882	AAAAAT	12	-	2	TATTTT
JAACXV010000001.1	24025	24038	AACAT	13	+	2	ATAAC
JAACXV010000001.1	24576	24588	AAACTG	12	+	2	GAAACT
JAACXV010000001.1	25012	25025	AATAG	13	+	2	AATAG
JAACXV010000001.1	25562	25576	AAATTG	14	+	2	AAATTG
JAACXV010000001.1	26125	26141	AATAT	16	-	3	TATTA
JAACXV010000001.1	27994	28006	AAATAT	12	-	2	ATATTT
JAACXV010000001.1	30206	30218	AATCCT	12	-	2	TTAGGA
JAACXV010000001.1	30269	30283	AT	14	+	7	TA
JAACXV010000001.1	32314	32366	AT	52	+	26	TA
JAACXV010000001.1	32541	32553	AAACAG	12	-	2	GTTTCT
JAACXV010000001.1	32861	32873	AAATCG	12	-	2	GATTTC
JAACXV010000001.1	33590	33602	AAATAT	12	+	2	ATAAAT
JAACXV010000001.1	34256	34268	AATCC	12	-	2	GATTG
JAACXV010000001.1	34500	34514	AAATTG	14	-	2	TTCAAT
JAACXV010000001.1	35035	35047	AAAATT	12	-	2	AATTTT
JAACXV010000001.1	35387	35399	AAACAG	12	-	2	GTTTCT
JAACXV010000001.1	36164	36176	AATATT	12	+	2	ATATTA
JAACXV010000001.1	36921	36933	AATATT	12	+	2	ATTAAT
JAACXV010000001.1	37635	37649	AAAAC	14	-	2	TTTGT
JAACXV010000001.1	37741	37753	AAAATT	12	-	2	TTTAAT
JAACXV010000001.1	38011	38024	AAAAC	13	-	2	TTTGT
JAACXV010000001.1	38241	38253	AAAAT	12	+	2	AAAAT
JAACXV010000001.1	38639	38651	AATCC	12	+	2	AATCC
JAACXV010000001.1	39246	39260	AACATC	14	-	2	TGTTGA
JAACXV010000001.1	41045	41059	AAATT	14	+	2	AAATT
JAACXV010000001.1	41535	41552	AAAAT	17	+	3	AATAA
JAACXV010000001.1	43408	43421	AAAAAG	13	-	2	TTTCTT
JAACXV010000001.1	44242	44254	AACCTT	12	-	2	TAAGGT
JAACXV010000001.1	44610	44623	AATTAC	13	-	2	TGTAAT
JAACXV010000001.1	44902	44914	AAAAAC	12	-	2	TTTTTG
JAACXV010000001.1	45370	45383	AAAC	13	-	3	TTTG
JAACXV010000001.1	45677	45689	AATACT	12	+	2	ATACTA
JAACXV010000001.1	45917	45929	AATAT	12	-	2	TATAT
JAACXV010000001.1	46548	46563	AAAT	15	-	3	TTTA
JAACXV010000001.1	46875	46887	AAAAAC	12	+	2	ACAAAA
JAACXV010000001.1	47154	47166	AATATT	12	+	2	AATATT
JAACXV010000001.1	47200	47250	AT	50	+	25	TA
JAACXV010000001.1	47260	47307	AT	47	+	23	AT
JAACXV010000001.1	50297	50309	AAAAAG	12	+	2	AAAAGA
JAACXV010000001.1	50508	50521	AAAATT	13	+	2	AATTAA
JAACXV010000001.1	50807	50819	AT	12	+	6	TA
JAACXV010000001.1	52553	52565	AAAGAG	12	-	2	CTTTCT
JAACXV010000001.1	53300	53313	AACCAC	13	+	2	AACCAC
JAACXV010000001.1	53816	53830	AATAT	14	+	2	ATATA
JAACXV010000001.1	54742	54754	AAAAAT	12	-	2	TTTATT
JAACXV010000001.1	55808	55820	AAAAG	12	-	2	CTTTT
JAACXV010000001.1	56521	56533	AAAT	12	+	3	TAAA
JAACXV010000001.1	56795	56807	AACACT	12	+	2	CTAACA
JAACXV010000001.1	57265	57277	AAACC	12	+	2	CCAAA
JAACXV010000001.1	59570	59583	AAATAT	13	+	2	TATAAA
JAACXV010000001.1	61692	61705	AAAT	13	+	3	TAAA
JAACXV010000001.1	61738	61756	AAAT	18	+	4	AAAT
JAACXV010000001.1	62289	62303	ACTGAT	14	-	2	ATCAGT
JAACXV010000001.1	63103	63115	AAATG	12	+	2	TGAAA
JAACXV010000001.1	63119	63131	AACAAT	12	+	2	AATAAC
JAACXV010000001.1	63196	63208	AAAAT	12	+	2	TAAAA
JAACXV010000001.1	63234	63246	AAAAAT	12	+	2	AAATAA
JAACXV010000001.1	63354	63367	AAAAC	13	-	2	GTTTT
JAACXV010000001.1	63761	63773	AAAAC	12	-	2	TTTGT
JAACXV010000001.1	64307	64320	AAAGTG	13	-	2	TCACTT
JAACXV010000001.1	64814	64826	AAAAT	12	-	2	TTATT
JAACXV010000001.1	67738	67750	AAAAC	12	-	2	TTGTT
JAACXV010000001.1	67788	67802	AAATAT	14	-	2	TTTATA
JAACXV010000001.1	69915	69927	AGATAT	12	-	2	TATCTA
JAACXV010000001.1	70761	70773	AAATG	12	+	2	ATGAA
JAACXV010000001.1	71424	71436	ATCG	12	+	3	GATC
JAACXV010000001.1	71779	71806	AT	27	+	13	AT
JAACXV010000001.1	73467	73479	AAAATT	12	+	2	AAATTA
JAACXV010000001.1	74445	74457	AATTAC	12	+	2	TTACAA
JAACXV010000001.1	74458	74470	AAATAT	12	+	2	AAATAT
JAACXV010000001.1	75252	75266	ACTCAT	14	-	2	GTATGA
JAACXV010000001.1	76034	76046	AATATG	12	-	2	TATTCA
JAACXV010000001.1	76214	76229	AAAAT	15	-	3	TTATT
JAACXV010000001.1	77507	77520	AAACT	13	-	2	GTTTA
JAACXV010000001.1	77919	77932	AAATAT	13	-	2	TTATAT
JAACXV010000001.1	77986	77998	ATCCG	12	-	2	ATCGG
JAACXV010000001.1	78023	78036	ACAGTG	13	-	2	TGTCAC
JAACXV010000001.1	78397	78411	AACATT	14	+	2	TAACAT
JAACXV010000001.1	78654	78668	AACAT	14	-	2	TTATG
JAACXV010000001.1	78874	78891	ATATC	17	+	3	ATATC
JAACXV010000001.1	78885	78897	AATGAT	12	-	2	TATCAT
JAACXV010000001.1	78898	78911	ATATC	13	+	2	ATATC
JAACXV010000001.1	79344	79356	AAGTAT	12	-	2	ATACTT
JAACXV010000001.1	79535	79551	ATATC	16	+	3	TATCA
JAACXV010000001.1	79545	79557	AATGAT	12	-	2	TATCAT
JAACXV010000001.1	79558	79571	ATATC	13	+	2	ATATC
JAACXV010000001.1	80496	80510	AAAAC	14	-	2	TTTTG
JAACXV010000001.1	82078	82090	AATCT	12	+	2	AATCT
JAACXV010000001.1	83641	83654	AACT	13	+	3	AACT
JAACXV010000001.1	83718	83765	AT	47	+	23	TA
JAACXV010000001.1	83775	83836	AT	61	+	30	TA
JAACXV010000001.1	84902	84915	AATAG	13	-	2	ATTCT
JAACXV010000001.1	85073	85085	AAAAAC	12	+	2	CAAAAA
JAACXV010000001.1	85884	85897	AAAT	13	+	3	TAAA
JAACXV010000001.1	86584	86599	AATTCC	15	-	2	GAATTG
JAACXV010000001.1	86743	86755	AAATCG	12	+	2	CGAAAT
JAACXV010000001.1	88691	88704	AAATGT	13	+	2	AATGTA
JAACXV010000001.1	89819	89832	AAAATT	13	+	2	AAAATT
JAACXV010000001.1	90988	91002	AAATAT	14	-	2	TTTATA
JAACXV010000001.1	91713	91725	AGATAT	12	+	2	TAGATA
JAACXV010000001.1	92352	92364	AAACT	12	-	2	TTTAG
JAACXV010000001.1	92845	92860	AACAGT	15	-	2	TTACTG
JAACXV010000001.1	93744	93758	AAATTG	14	-	2	TTCAAT
JAACXV010000001.1	94995	95007	ACTAT	12	-	2	TATAG
JAACXV010000001.1	95167	95181	AATGTG	14	+	2	AATGTG
JAACXV010000001.1	95451	95463	AAATTT	12	+	2	TTAAAT
JAACXV010000001.1	96164	96176	AAAAT	12	-	2	TTATT
JAACXV010000001.1	96896	96946	AT	50	+	25	AT
JAACXV010000001.1	97801	97813	AAACAC	12	-	2	GTTTGT
JAACXV010000001.1	98817	98831	AAATTT	14	+	2	TTTAAA
JAACXV010000001.1	100033	100047	AAATTG	14	-	2	TTCAAT
JAACXV010000001.1	100860	100873	AATCC	13	-	2	GATTG
JAACXV010000001.1	101207	101230	AG	23	-	11	TC
JAACXV010000001.1	101917	101929	AACTTG	12	-	2	TTCAAG
JAACXV010000001.1	102296	102308	AAAAAC	12	-	2	GTTTTT
JAACXV010000001.1	102579	102591	AAT	12	-	4	ATT
JAACXV010000001.1	104800	104812	AATGC	12	-	2	CATTG
JAACXV010000001.1	104873	104886	AAATGT	13	-	2	TTACAT
JAACXV010000001.1	105608	105622	AATATT	14	+	2	TTAATA
JAACXV010000001.1	105889	105901	AAAGTC	12	+	2	AGTCAA
JAACXV010000001.1	108313	108329	AT	16	+	8	AT
JAACXV010000001.1	108925	108939	AATAG	14	+	2	TAGAA
JAACXV010000001.1	109197	109209	AATAGT	12	-	2	ATTACT
JAACXV010000001.1	109414	109427	AAACT	13	+	2	AAACT
JAACXV010000001.1	110748	110760	AAAATT	12	-	2	TTTTAA
JAACXV010000001.1	111868	111882	AATAT	14	+	2	AATAT
JAACXV010000001.1	111876	111888	AAT	12	+	4	ATA
JAACXV010000001.1	112697	112711	AAAT	14	+	3	TAAA
JAACXV010000001.1	112734	112748	AAAAT	14	+	2	AATAA
JAACXV010000001.1	115314	115326	AATCGT	12	+	2	ATCGTA
JAACXV010000001.1	117154	117166	ACATAT	12	+	2	ATATAC
JAACXV010000001.1	117324	117343	AATGT	19	+	3	GTAAT
JAACXV010000001.1	117761	117773	AATTC	12	+	2	ATTCA
JAACXV010000001.1	118657	118669	AAAAT	12	-	2	TATTT
JAACXV010000001.1	120547	120560	AAACTT	13	-	2	TTAAGT
JAACXV010000001.1	121013	121025	AAAAC	12	-	2	TTTTG
JAACXV010000001.1	121329	121341	AAAACT	12	-	2	AGTTTT
JAACXV010000001.1	122578	122591	AAACC	13	+	2	ACCAA
JAACXV010000001.1	123354	123367	AAACAT	13	-	2	TTATGT
JAACXV010000001.1	123672	123687	AC	15	-	7	TG
JAACXV010000001.1	125323	125335	AAAACC	12	+	2	CAAAAC
JAACXV010000001.1	125914	125926	AAAAAG	12	+	2	AAAGAA
JAACXV010000001.1	126770	126785	AAACAT	15	-	2	TGTTTA
JAACXV010000001.1	127188	127200	AATAT	12	+	2	TATAA
JAACXV010000001.1	128866	128881	AACCCT	15	-	2	TTAGGG
JAACXV010000001.1	129512	129524	AAATAG	12	+	2	GAAATA
JAACXV010000001.1	129794	129806	ACTAGC	12	-	2	CTAGTG
JAACXV010000001.1	129984	129996	ATATCG	12	+	2	TCGATA
JAACXV010000001.1	131448	131460	AAAATT	12	+	2	TAAAAT
JAACXV010000001.1	131889	131902	AAATAT	13	+	2	AAATAT
JAACXV010000001.1	132132	132144	AAATAT	12	-	2	TATTTA
JAACXV010000001.1	136945	136963	AAGATG	18	+	3	GATGAA
JAACXV010000001.1	137130	137142	AATT	12	+	3	TTAA
JAACXV010000001.1	139841	139853	AACTGG	12	-	2	GTTCCA
JAACXV010000001.1	140179	140192	AATTAC	13	+	2	TTACAA
JAACXV010000001.1	140552	140564	AATCAG	12	-	2	TTCTGA
JAACXV010000001.1	143363	143375	AACGC	12	-	2	TGCGT
JAACXV010000001.1	146038	146086	AT	48	+	24	AT
JAACXV010000001.1	148210	148223	AAACT	13	-	2	TTTAG
JAACXV010000001.1	148494	148506	AAAGTT	12	+	2	GTTAAA
JAACXV010000001.1	148914	148926	AAAAAC	12	-	2	TTTTGT
JAACXV010000001.1	149287	149300	AAAC	13	-	3	TTGT
JAACXV010000001.1	149698	149710	AATTGC	12	+	2	GCAATT
JAACXV010000001.1	150153	150165	AAAAAT	12	-	2	TATTTT
JAACXV010000001.1	150703	150715	AAAAAT	12	-	2	TATTTT
JAACXV010000001.1	150815	150827	AAATAT	12	-	2	ATATTT
JAACXV010000001.1	151119	151131	AAAAAT	12	-	2	ATTTTT
JAACXV010000001.1	151333	151346	AAAACG	13	+	2	ACGAAA
JAACXV010000001.1	151518	151530	AAAGTC	12	-	2	CTTTGA
JAACXV010000001.1	152148	152161	AAAAAG	13	-	2	TTTTTC
JAACXV010000001.1	152762	152775	AAATAT	13	-	2	TTATAT
JAACXV010000001.1	152790	152804	AAATG	14	-	2	ATTTC
JAACXV010000001.1	153428	153441	AAAAAG	13	-	2	TTTTCT
JAACXV010000001.1	153537	153549	AAATG	12	+	2	AATGA
JAACXV010000001.1	154186	154237	AT	51	+	25	TA
JAACXV010000001.1	155179	155191	AATCCT	12	-	2	TTAGGA
JAACXV010000001.1	155472	155524	AT	52	+	26	AT
JAACXV010000001.1	156348	156360	AAAATG	12	-	2	ATTTTC
JAACXV010000001.1	159641	159654	AAAAT	13	+	2	AATAA
JAACXV010000001.1	161050	161065	AATGC	15	-	3	CATTG
JAACXV010000001.1	164354	164366	AATAT	12	+	2	TATAA
JAACXV010000001.1	165687	165699	AAAT	12	+	3	TAAA
JAACXV010000001.1	167729	167741	ACATAT	12	-	2	TGTATA
JAACXV010000001.1	168928	168941	ACGATG	13	+	2	GACGAT
JAACXV010000001.1	169138	169150	AACACT	12	+	2	CTAACA
JAACXV010000001.1	169274	169287	AAAT	13	+	3	AATA
JAACXV010000001.1	169588	169601	AGCCCT	13	+	2	TAGCCC
JAACXV010000001.1	169939	169953	AAATTG	14	+	2	AAATTG
JAACXV010000001.1	170295	170307	AAAAAG	12	+	2	AAGAAA
JAACXV010000001.1	172201	172213	AAATTT	12	+	2	AAATTT
JAACXV010000001.1	173180	173192	AGCCTC	12	+	2	GCCTCA
JAACXV010000001.1	174048	174061	AAAAAT	13	-	2	TTATTT
JAACXV010000001.1	175800	175812	AAAGT	12	-	2	TTACT
JAACXV010000001.1	175842	175854	AAATTC	12	-	2	TTTGAA
JAACXV010000001.1	176308	176325	AAAAAT	17	-	2	TTTTTA
JAACXV010000001.1	177466	177478	AAAAT	12	+	2	TAAAA
JAACXV010000001.1	177505	177517	AAAAAT	12	+	2	AATAAA
JAACXV010000001.1	177685	177697	AAAAC	12	-	2	TTTGT
JAACXV010000001.1	178165	178177	AAAC	12	+	3	CAAA
JAACXV010000001.1	178446	178458	AAAATG	12	+	2	TGAAAA
JAACXV010000001.1	180110	180122	AAAACT	12	-	2	GTTTTA
JAACXV010000001.1	184374	184422	AT	48	+	24	TA
JAACXV010000001.1	184428	184440	AATTAT	12	+	2	ATTATA
JAACXV010000001.1	185088	185100	AGCTGC	12	+	2	TGCAGC
JAACXV010000001.1	185944	185956	ACTGG	12	+	2	CTGGA
JAACXV010000001.1	186321	186334	ACGAT	13	-	2	TATCG
JAACXV010000001.1	186933	186945	AATGCC	12	+	2	CCAATG
JAACXV010000001.1	187724	187740	AAATAT	16	+	2	AATATA
JAACXV010000001.1	187733	187745	AAAT	12	+	3	ATAA
JAACXV010000001.1	187741	187760	AATAT	19	+	3	ATAAT
JAACXV010000001.1	187753	187766	AAATAT	13	+	2	AATATA
JAACXV010000001.1	189415	189427	AAAAAT	12	+	2	ATAAAA
JAACXV010000001.1	190087	190138	AT	51	+	25	AT
JAACXV010000001.1	190159	190173	AATT	14	+	3	AATT
JAACXV010000001.1	190661	190675	AAACTC	14	-	2	AGTTTG
JAACXV010000001.1	191212	191225	AACCT	13	-	2	GTTAG
JAACXV010000001.1	191800	191845	AT	45	+	22	AT
JAACXV010000001.1	192260	192272	AT	12	+	6	TA
JAACXV010000001.1	192277	192289	AAATT	12	-	2	TTTAA
JAACXV010000001.1	192462	192478	AAAAAG	16	+	2	AAAAGA
JAACXV010000001.1	192658	192670	AAAAAC	12	-	2	TTTTGT
JAACXV010000001.1	193406	193418	AAATT	12	-	2	ATTTA
JAACXV010000001.1	197843	197855	AAATTT	12	+	2	TTTAAA
JAACXV010000001.1	199948	199961	AAATAT	13	-	2	TATATT
JAACXV010000001.1	201232	201279	AT	47	+	23	TA
JAACXV010000001.1	201284	201296	AATCT	12	+	2	ATCTA
JAACXV010000001.1	201696	201710	AATAT	14	+	2	AATAT
JAACXV010000001.1	202234	202247	AAAAAT	13	+	2	AAAATA
JAACXV010000001.1	202370	202383	AAGATG	13	+	2	GAAGAT
JAACXV010000001.1	203627	203641	AATAGT	14	-	2	ATTACT
JAACXV010000001.1	205578	205590	AAAAAT	12	+	2	AATAAA
JAACXV010000001.1	206284	206296	AATACC	12	-	2	ATTGGT
JAACXV010000001.1	206375	206387	AATAG	12	-	2	ATTCT
JAACXV010000001.1	206893	206908	AAACAG	15	-	2	CTGTTT
JAACXV010000001.1	208189	208201	AAAAC	12	-	2	TTTGT
JAACXV010000001.1	209027	209040	AAAAT	13	-	2	TTTTA
JAACXV010000001.1	209115	209127	ATGCC	12	-	2	TGGCA
JAACXV010000001.1	209921	209934	AAAAGG	13	-	2	TCCTTT
JAACXV010000001.1	212592	212605	AAAAT	13	+	2	ATAAA
JAACXV010000001.1	212604	212616	AAAAGT	12	+	2	AGTAAA
JAACXV010000001.1	214373	214386	AATAC	13	-	2	TATTG
JAACXV010000001.1	215162	215175	AAATT	13	+	2	TAAAT
JAACXV010000001.1	215228	215242	AAACAC	14	+	2	AAACAC
JAACXV010000001.1	215757	215770	AAT	13	-	4	ATT
JAACXV010000001.1	215842	215855	AAATG	13	-	2	CATTT
JAACXV010000001.1	216788	216800	AAAAAT	12	+	2	ATAAAA
JAACXV010000001.1	219189	219201	AAT	12	+	4	ATA
JAACXV010000001.1	219903	219916	AAAAT	13	-	2	TTTTA
JAACXV010000001.1	220508	220520	AATGT	12	+	2	ATGTA
JAACXV010000001.1	221261	221273	AAATTC	12	-	2	TTGAAT
JAACXV010000001.1	221943	221956	AACTTC	13	-	2	GAAGTT
JAACXV010000001.1	222054	222072	AAAATT	18	-	3	TTTAAT
JAACXV010000001.1	222573	222587	AAATTG	14	+	2	AAATTG
JAACXV010000001.1	227905	227917	AAATAT	12	-	2	TATATT
JAACXV010000001.1	230259	230271	AAGGGG	12	+	2	AAGGGG
JAACXV010000001.1	232104	232116	AATACT	12	-	2	TAGTAT
JAACXV010000001.1	233243	233255	AATTAT	12	+	2	ATAATT
JAACXV010000001.1	233845	233859	AATCAT	14	-	2	TATGAT
JAACXV010000001.1	234284	234296	AAATAT	12	+	2	TATAAA
JAACXV010000001.1	235559	235599	AT	40	+	20	TA
JAACXV010000001.1	235905	235917	AAAAAT	12	-	2	TTATTT
JAACXV010000001.1	236152	236169	AAAAT	17	+	3	AATAA
JAACXV010000001.1	237757	237769	AAAAAT	12	+	2	AAAATA
JAACXV010000001.1	238605	238617	AATGT	12	-	2	CATTA
JAACXV010000001.1	239036	239051	AAAAG	15	+	3	AAGAA
JAACXV010000001.1	240174	240215	AT	41	+	20	TA
JAACXV010000001.1	241197	241210	AATCT	13	-	2	GATTA
JAACXV010000001.1	241974	241987	AAATTT	13	+	2	TTTAAA
JAACXV010000001.1	244127	244139	AAATAT	12	-	2	TTATAT
JAACXV010000001.1	244656	244669	AAAAC	13	+	2	AAAAC
JAACXV010000001.1	245054	245067	AATCG	13	+	2	GAATC
JAACXV010000001.1	245142	245154	AAGGAG	12	+	2	GAAGGA
JAACXV010000001.1	245557	245569	AAAACG	12	-	2	TTTTCG
JAACXV010000001.1	246195	246207	AAAAAT	12	-	2	TTTATT
JAACXV010000001.1	247905	247918	AAATAC	13	-	2	TATTTG
JAACXV010000001.1	248094	248106	AAGTC	12	+	2	TCAAG
JAACXV010000001.1	248546	248560	AAAT	14	-	3	TATT
JAACXV010000001.1	248755	248774	C	19	+	19	C
JAACXV010000001.1	249348	249360	AATTAC	12	+	2	TTACAA
JAACXV010000001.1	249939	249951	AAAATG	12	-	2	TTCATT
JAACXV010000001.1	252107	252120	AAAAT	13	-	2	TATTT
JAACXV010000001.1	252349	252363	AAACTT	14	-	2	AAGTTT
JAACXV010000001.1	252418	252431	AAATAT	13	-	2	TTTATA
JAACXV010000001.1	253270	253283	ACTCTG	13	+	2	TCTGAC
JAACXV010000001.1	255707	255720	AAATT	13	+	2	AAATT
JAACXV010000001.1	256250	256262	AATAT	12	-	2	TATAT
JAACXV010000001.1	256329	256341	ACACAT	12	-	2	TATGTG
JAACXV010000001.1	257648	257660	AAAAAG	12	+	2	GAAAAA
JAACXV010000001.1	257697	257712	AAAATC	15	-	2	TGATTT
JAACXV010000001.1	258207	258221	AAATAT	14	+	2	AAATAT
JAACXV010000001.1	258436	258448	AACGGG	12	+	2	GGGAAC
JAACXV010000001.1	259409	259460	AT	51	+	25	AT
JAACXV010000001.1	261849	261861	AATATT	12	+	2	TAATAT
JAACXV010000001.1	262107	262121	AAAATT	14	+	2	AATTAA
JAACXV010000001.1	264909	264921	ACTATC	12	+	2	ACTATC
JAACXV010000001.1	266889	266901	AAATG	12	+	2	AATGA
JAACXV010000001.1	267487	267499	AAAAC	12	+	2	CAAAA
JAACXV010000001.1	268415	268433	AAAC	18	-	4	TTTG
JAACXV010000001.1	268730	268742	AAAAAT	12	-	2	TTTTAT
JAACXV010000001.1	268757	268769	AAAAG	12	-	2	TTTTC
JAACXV010000001.1	269074	269116	AT	42	+	21	TA
JAACXV010000001.1	270109	270163	AT	54	+	27	TA
JAACXV010000001.1	270166	270183	AG	17	+	8	AG
JAACXV010000001.1	270278	270291	AATT	13	+	3	ATTA
JAACXV010000001.1	270285	270300	AAATT	15	+	3	AATTA
JAACXV010000001.1	270645	270668	AT	23	+	11	AT
JAACXV010000001.1	270824	270836	ACAGTG	12	-	2	TCACTG
JAACXV010000001.1	271076	271091	AAAAT	15	-	3	TTTTA
JAACXV010000001.1	273503	273523	AAAATT	20	-	3	TTAATT
JAACXV010000001.1	275407	275422	AAAT	15	-	3	TTTA
JAACXV010000001.1	275687	275702	AGCATG	15	-	2	TGCTCA
JAACXV010000001.1	276253	276268	AAT	15	-	5	ATT
JAACXV010000001.1	277284	277325	AT	41	+	20	TA
JAACXV010000001.1	277326	277344	AT	18	+	9	TA
JAACXV010000001.1	277393	277405	AAAATT	12	+	2	TTAAAA
JAACXV010000001.1	278970	278982	AATGAT	12	+	2	GATAAT
JAACXV010000001.1	278979	278991	AAAT	12	+	3	AATA
JAACXV010000001.1	279014	279031	AAAAT	17	+	3	AATAA
JAACXV010000001.1	280814	280826	AAAT	12	+	3	ATAA
JAACXV010000001.1	281468	281480	AACAG	12	-	2	TTCTG
JAACXV010000001.1	283028	283041	AAAAT	13	+	2	ATAAA
JAACXV010000001.1	283875	283889	AAATTG	14	-	2	TTCAAT
JAACXV010000001.1	284516	284528	AAAATC	12	-	2	TTTTGA
JAACXV010000001.1	284683	284695	AATCAT	12	+	2	ATAATC
JAACXV010000001.1	285691	285706	AAAAAT	15	+	2	AAAATA
JAACXV010000001.1	288991	289004	ATCC	13	-	3	TGGA
JAACXV010000001.1	289061	289073	AAAAAG	12	-	2	TTTCTT
JAACXV010000001.1	289561	289573	AGAT	12	-	3	TATC
JAACXV010000001.1	290351	290363	AATATT	12	+	2	TATTAA
JAACXV010000001.1	290753	290766	AAAACC	13	+	2	AAACCA
JAACXV010000001.1	292847	292871	AT	24	+	12	AT
JAACXV010000001.1	293062	293077	AATTCC	15	-	2	AATTGG
JAACXV010000001.1	294783	294795	AT	12	+	6	TA
JAACXV010000001.1	295230	295245	ACATAT	15	+	2	ACATAT
JAACXV010000001.1	295286	295300	AATATT	14	+	2	ATTAAT
JAACXV010000001.1	295356	295369	AACTAT	13	-	2	ATAGTT
JAACXV010000001.1	296868	296880	AAAATG	12	+	2	AATGAA
JAACXV010000001.1	297244	297256	AAATTG	12	-	2	TTTCAA
JAACXV010000001.1	297805	297818	AAAATT	13	-	2	TTTTAA
JAACXV010000001.1	301035	301047	AAGCAT	12	-	2	CTTATG
JAACXV010000001.1	301098	301110	AATCTC	12	+	2	CTCAAT
JAACXV010000001.1	302106	302118	ATATC	12	+	2	ATCAT
JAACXV010000001.1	302587	302600	AAAAAT	13	-	2	TTTATT
JAACXV010000001.1	304419	304431	AATT	12	+	3	ATTA
JAACXV010000001.1	305091	305104	AAAT	13	-	3	TTTA
JAACXV010000001.1	305226	305239	AAATT	13	-	2	TAATT
JAACXV010000001.1	305516	305529	AAAAAT	13	+	2	AAATAA
JAACXV010000001.1	306039	306086	AT	47	+	23	TA
JAACXV010000001.1	306087	306121	AT	34	+	17	TA
JAACXV010000001.1	306367	306379	AAAACC	12	-	2	GTTTTG
JAACXV010000001.1	307362	307375	AAAAT	13	+	2	AAAAT
JAACXV010000001.1	308287	308299	AACAGT	12	+	2	TAACAG
JAACXV010000001.1	308306	308318	AACAGT	12	+	2	TAACAG
JAACXV010000001.1	308325	308337	AACAGT	12	+	2	TAACAG
JAACXV010000001.1	310537	310551	AACTT	14	+	2	ACTTA
JAACXV010000001.1	311120	311132	AAAAAT	12	-	2	TTATTT
JAACXV010000001.1	311158	311170	AAAAT	12	-	2	TATTT
JAACXV010000001.1	312345	312359	AAGCTC	14	-	2	GAGCTT
JAACXV010000001.1	312629	312644	AAAAGT	15	-	2	TTTACT
JAACXV010000001.1	313948	313960	AAGAGT	12	+	2	AGAGTA
JAACXV010000001.1	314220	314232	AAATAG	12	+	2	TAGAAA
JAACXV010000001.1	315367	315386	AT	19	+	9	AT
JAACXV010000001.1	315674	315686	AAAATT	12	-	2	TAATTT
JAACXV010000001.1	319050	319081	AT	31	+	15	TA
JAACXV010000001.1	320238	320251	AAAG	13	-	3	TTTC
JAACXV010000001.1	321020	321032	AAAT	12	-	3	ATTT
JAACXV010000001.1	322922	322935	AAAGTT	13	+	2	TTAAAG
JAACXV010000001.1	323876	323889	AAACAT	13	+	2	ATAAAC
JAACXV010000001.1	325253	325267	AT	14	+	7	TA
JAACXV010000001.1	325268	325292	AT	24	+	12	AT
JAACXV010000001.1	325302	325314	AAACAT	12	+	2	CATAAA
JAACXV010000001.1	325850	325862	AATAT	12	-	2	TATTA
JAACXV010000001.1	326649	326661	AAAATT	12	-	2	TTAATT
JAACXV010000001.1	326737	326751	AATGTG	14	-	2	TTCACA
JAACXV010000001.1	329599	329611	AGCAT	12	+	2	ATAGC
JAACXV010000001.1	329910	329923	ACACCC	13	-	2	TGTGGG
JAACXV010000001.1	330675	330688	ACTCAG	13	+	2	ACTCAG
JAACXV010000001.1	330999	331011	AAAT	12	+	3	ATAA
JAACXV010000001.1	333937	333949	AAAT	12	-	3	TATT
JAACXV010000001.1	334719	334733	AAAAT	14	-	2	TTTTA
JAACXV010000001.1	334807	334820	AAAAT	13	+	2	AAAAT
JAACXV010000001.1	335389	335405	AACAAT	16	+	2	ATAACA
JAACXV010000001.1	335404	335417	AT	13	+	6	AT
JAACXV010000001.1	335686	335699	AAAGT	13	+	2	GTAAA
JAACXV010000001.1	336333	336345	AAAAAT	12	-	2	TTTTAT
JAACXV010000001.1	338293	338305	AAAAAT	12	-	2	TTTTAT
JAACXV010000001.1	342093	342106	AAAAT	13	-	2	TTTAT
JAACXV010000001.1	342097	342109	AAAAAT	12	-	2	TTTTAT
JAACXV010000001.1	342779	342796	AAT	17	-	5	ATT
JAACXV010000001.1	343478	343491	AAGTGC	13	+	2	AGTGCA
JAACXV010000001.1	344740	344752	AAATT	12	-	2	TTAAT
JAACXV010000001.1	345641	345653	AAAATT	12	+	2	TAAAAT
JAACXV010000001.1	346342	346354	AAACTG	12	+	2	ACTGAA
JAACXV010000001.1	346836	346849	AGCGCG	13	-	2	TCGCGC
JAACXV010000001.1	347033	347046	AACT	13	+	3	ACTA
JAACXV010000001.1	347196	347208	AAAT	12	-	3	TTTA
JAACXV010000001.1	347243	347255	AAAT	12	+	3	TAAA
JAACXV010000001.1	347772	347785	AAAT	13	-	3	ATTT
JAACXV010000001.1	348837	348849	AAGTAG	12	+	2	AGTAGA
JAACXV010000001.1	350126	350141	AAAATT	15	+	2	AATTAA
JAACXV010000001.1	351010	351022	AAAGAT	12	-	2	TTATCT
JAACXV010000001.1	358007	358020	AAAAT	13	-	2	TATTT
JAACXV010000001.1	359879	359891	AAAAT	12	+	2	ATAAA
JAACXV010000001.1	360598	360610	AACTAC	12	-	2	TTGTAG
JAACXV010000001.1	361605	361617	AAATT	12	+	2	AAATT
JAACXV010000001.1	361843	361856	AAATT	13	-	2	AATTT
JAACXV010000001.1	364477	364489	AAAAAT	12	+	2	AAATAA
JAACXV010000001.1	365241	365254	AAAATT	13	+	2	TTAAAA
JAACXV010000001.1	365638	365650	AAAAAG	12	-	2	TTTCTT
JAACXV010000001.1	367777	367789	AAAATT	12	+	2	TAAAAT
JAACXV010000001.1	368179	368191	ACATCT	12	-	2	TAGATG
JAACXV010000001.1	370471	370483	AAGTAT	12	-	2	ATACTT
JAACXV010000001.1	370695	370709	AGATC	14	-	2	ATCTG
JAACXV010000001.1	372639	372652	AAATT	13	+	2	AATTA
JAACXV010000001.1	375298	375310	AC	12	-	6	TG
JAACXV010000001.1	375347	375364	AC	17	-	8	GT
JAACXV010000001.1	375373	375386	AC	13	-	6	GT
JAACXV010000001.1	375391	375406	CG	15	+	7	GC
JAACXV010000001.1	375410	375433	AC	23	-	11	TG
JAACXV010000001.1	377863	377876	AAAAAT	13	-	2	TTTATT
JAACXV010000001.1	378026	378038	AACAAT	12	+	2	TAACAA
JAACXV010000001.1	378771	378783	AATAT	12	-	2	ATATT
JAACXV010000001.1	379634	379667	AT	33	+	16	TA
JAACXV010000001.1	382668	382680	ACTG	12	+	3	TGAC
JAACXV010000001.1	382963	382976	AAATC	13	+	2	CAAAT
JAACXV010000001.1	385392	385404	AAGCGG	12	+	2	CGGAAG
JAACXV010000001.1	385764	385776	AAAG	12	+	3	GAAA
JAACXV010000001.1	386126	386139	AAAAAT	13	-	2	TATTTT
JAACXV010000001.1	386292	386306	AAACTG	14	+	2	TGAAAC
JAACXV010000001.1	388293	388306	AAAT	13	-	3	TTAT
JAACXV010000001.1	389288	389301	AAAAGT	13	+	2	AAAAGT
JAACXV010000001.1	389414	389426	AATC	12	+	3	ATCA
JAACXV010000001.1	391487	391512	AT	25	+	12	AT
JAACXV010000001.1	392211	392223	ATATC	12	-	2	ATGAT
JAACXV010000001.1	392262	392276	AAATTG	14	-	2	TTCAAT
JAACXV010000001.1	393397	393412	AAATAT	15	+	2	TAAATA
JAACXV010000001.1	393907	393923	AAAATT	16	-	2	ATTTTA
JAACXV010000001.1	394730	394745	AAAAT	15	-	3	TTATT
JAACXV010000001.1	394802	394816	AAAAC	14	+	2	AAACA
JAACXV010000001.1	395233	395245	AAACT	12	+	2	ACTAA
JAACXV010000001.1	395910	395922	AAATAT	12	-	2	ATATTT
JAACXV010000001.1	396188	396202	ACTCAT	14	+	2	ACTCAT
JAACXV010000001.1	396934	396946	AAACAT	12	+	2	CATAAA
JAACXV010000001.1	397002	397014	AAATTT	12	+	2	TTTAAA
JAACXV010000001.1	397019	397063	AT	44	+	22	TA
JAACXV010000001.1	397435	397447	AATCAT	12	-	2	TATGAT
JAACXV010000001.1	397576	397588	ACGCGC	12	-	2	TGCGCG
JAACXV010000001.1	399455	399467	AAAC	12	-	3	GTTT
JAACXV010000001.1	400026	400038	AAT	12	-	4	TAT
JAACXV010000001.1	401660	401680	AAATAT	20	+	3	TATAAA
JAACXV010000001.1	402889	402901	AATCT	12	-	2	TTAGA
JAACXV010000001.1	403025	403037	AAAGTT	12	+	2	TAAAGT
JAACXV010000001.1	403085	403097	AAAAAT	12	-	2	TTTATT
JAACXV010000001.1	403432	403444	AAATT	12	-	2	ATTTA
JAACXV010000001.1	404520	404534	AATTAC	14	-	2	TAATTG
JAACXV010000001.1	404744	404757	ACACGT	13	+	2	CACGTA
JAACXV010000001.1	404952	405002	AT	50	+	25	AT
JAACXV010000001.1	405499	405511	AGATAT	12	+	2	ATATAG
JAACXV010000001.1	406370	406382	AAAT	12	-	3	ATTT
JAACXV010000001.1	407481	407496	AAAAAC	15	+	2	AAAAAC
JAACXV010000001.1	407561	407573	AAGAT	12	-	2	TTATC
JAACXV010000001.1	407688	407700	AAAATG	12	-	2	TTCATT
JAACXV010000001.1	407708	407721	AAAATG	13	-	2	TTTCAT
JAACXV010000001.1	408443	408456	AAATT	13	+	2	AAATT
JAACXV010000001.1	408518	408531	AAAT	13	-	3	TATT
JAACXV010000001.1	409165	409177	AAAGTG	12	-	2	TTCACT
JAACXV010000001.1	409266	409278	AAGAGC	12	+	2	CAAGAG
JAACXV010000001.1	409430	409442	AGAGGG	12	+	2	AGGGAG
JAACXV010000001.1	412624	412637	AAAATG	13	-	2	TTTTCA
JAACXV010000001.1	412678	412690	AAAAAC	12	-	2	TGTTTT
JAACXV010000001.1	415972	415986	AATGGT	14	+	2	TGGTAA
JAACXV010000001.1	416373	416386	AAAAT	13	-	2	TATTT
JAACXV010000001.1	417827	417839	AAAAT	12	+	2	AAATA
JAACXV010000001.1	418370	418383	AATAT	13	+	2	ATAAT
JAACXV010000001.1	418856	418868	ATATCG	12	+	2	ATCGAT
JAACXV010000001.1	420179	420191	AAAAAT	12	+	2	ATAAAA
JAACXV010000001.1	420201	420213	AATTC	12	-	2	TTGAA
JAACXV010000001.1	421472	421485	AATAC	13	-	2	TATTG
JAACXV010000001.1	421556	421568	AATGG	12	-	2	ATTCC
JAACXV010000001.1	421719	421731	AGATGG	12	-	2	CATCTC
JAACXV010000001.1	421877	421889	AATAGT	12	-	2	CTATTA
JAACXV010000001.1	421894	421908	AATATT	14	+	2	TAATAT
JAACXV010000001.1	421903	421915	AAT	12	-	4	TAT
JAACXV010000001.1	421950	421962	AATAGT	12	-	2	CTATTA
JAACXV010000001.1	422279	422291	ATCCCG	12	+	2	CCCGAT
JAACXV010000001.1	422674	422687	AATC	13	+	3	TCAA
JAACXV010000001.1	424183	424196	ACCAT	13	-	2	TATGG
JAACXV010000001.1	424201	424214	AATGTG	13	-	2	ACATTC
JAACXV010000001.1	425155	425167	AATGAC	12	-	2	TTGTCA
JAACXV010000001.1	425352	425364	AAAAT	12	-	2	TATTT
JAACXV010000001.1	427270	427284	AAAAAT	14	+	2	AAAAAT
JAACXV010000001.1	427548	427568	AAT	20	-	6	TTA
JAACXV010000001.1	427871	427883	AAAT	12	+	3	AAAT
JAACXV010000001.1	433876	433888	AAGACT	12	-	2	TAGTCT
JAACXV010000001.1	438569	438581	AGCATC	12	+	2	GCATCA
JAACXV010000001.1	438650	438665	AACTAT	15	+	2	TATAAC
JAACXV010000001.1	438859	438871	AAAAAC	12	-	2	TGTTTT
JAACXV010000001.1	438929	438942	AATC	13	+	3	CAAT
JAACXV010000001.1	439170	439182	AATTAT	12	+	2	ATTATA
JAACXV010000001.1	439725	439737	ACTGG	12	-	2	GTCCA
JAACXV010000001.1	441561	441573	AATGAC	12	+	2	GACAAT
JAACXV010000001.1	442070	442092	AT	22	+	11	TA
JAACXV010000001.1	442089	442102	AATAC	13	+	2	ATACA
JAACXV010000001.1	443502	443514	AATAT	12	+	2	TAATA
JAACXV010000001.1	444946	444958	ACTGCT	12	-	2	CAGTAG
JAACXV010000001.1	445462	445474	AAAATT	12	+	2	TTAAAA
JAACXV010000001.1	446556	446569	AACTTC	13	+	2	AACTTC
JAACXV010000001.1	447822	447835	AAAAAT	13	+	2	AAAAAT
JAACXV010000001.1	447898	447910	AATT	12	+	3	TTAA
JAACXV010000001.1	448574	448586	AATATG	12	+	2	TATGAA
JAACXV010000001.1	448632	448646	AATATT	14	+	2	ATATTA
JAACXV010000001.1	449281	449293	AATAT	12	-	2	TATAT
JAACXV010000001.1	449454	449494	AT	40	+	20	AT
JAACXV010000001.1	449501	449514	AAATAT	13	-	2	TATATT
JAACXV010000001.1	450936	450950	AAAAGT	14	+	2	AAGTAA
JAACXV010000001.1	451242	451297	AT	55	+	27	TA
JAACXV010000001.1	453063	453075	AATAT	12	+	2	TAATA
JAACXV010000001.1	455155	455167	AATTAT	12	+	2	ATAATT
JAACXV010000001.1	456618	456631	AATACT	13	+	2	TACTAA
JAACXV010000001.1	458696	458710	AAATTG	14	-	2	TTCAAT
JAACXV010000001.1	459523	459563	AT	40	+	20	AT
JAACXV010000001.1	459558	459570	AAATAT	12	-	2	TATATT
JAACXV010000001.1	460979	460992	AAATC	13	+	2	TCAAA
JAACXV010000001.1	462700	462712	AATTAT	12	+	2	ATAATT
JAACXV010000001.1	462908	462920	AATATC	12	+	2	TCAATA
JAACXV010000001.1	462997	463009	AAAAG	12	+	2	AAAGA
JAACXV010000001.1	463485	463497	ACCTGC	12	-	2	GCAGGT
JAACXV010000001.1	463606	463618	AACAAG	12	-	2	GTTCTT
JAACXV010000001.1	464805	464823	AAAT	18	-	4	TTAT
JAACXV010000001.1	467198	467210	AAAAAG	12	+	2	AAGAAA
JAACXV010000001.1	467486	467498	AATTAT	12	+	2	AATTAT
JAACXV010000001.1	468314	468326	AAGGC	12	+	2	GCAAG
JAACXV010000001.1	469047	469059	AACAG	12	-	2	GTTCT
JAACXV010000001.1	469186	469199	AAATAC	13	-	2	ATTTGT
JAACXV010000001.1	471308	471320	AAATAG	12	+	2	TAGAAA
JAACXV010000001.1	471446	471458	AATAT	12	-	2	TTATA
JAACXV010000001.1	471632	471644	AAAG	12	-	3	TTCT
JAACXV010000001.1	472650	472663	ACTCTG	13	+	2	TCTGAC
JAACXV010000001.1	473074	473086	AAAAAG	12	-	2	TTTCTT
JAACXV010000001.1	475554	475588	AT	34	+	17	AT
JAACXV010000001.1	478198	478210	AAAAAG	12	-	2	TTTTTC
JAACXV010000001.1	479683	479696	AAAAT	13	+	2	AAAAT
JAACXV010000001.1	480222	480234	AATAT	12	+	2	TAATA
JAACXV010000001.1	483225	483237	AAAACC	12	-	2	GTTTTG
JAACXV010000001.1	483924	483971	AT	47	+	23	TA
JAACXV010000001.1	484495	484511	AT	16	+	8	AT
JAACXV010000001.1	484518	484573	AT	55	+	27	TA
JAACXV010000001.1	484586	484599	AAATAG	13	-	2	TATTTC
JAACXV010000001.1	485532	485544	AACAG	12	-	2	TTCTG
JAACXV010000001.1	486407	486420	AATAG	13	+	2	AATAG
JAACXV010000001.1	488622	488634	AAAACT	12	-	2	GTTTTA
JAACXV010000001.1	489752	489766	AAT	14	+	4	TAA
JAACXV010000001.1	489891	489903	AAACAT	12	-	2	TATGTT
JAACXV010000001.1	491847	491859	AAAAT	12	-	2	TATTT
JAACXV010000001.1	493423	493435	AAAATT	12	-	2	TTAATT
JAACXV010000001.1	494052	494067	AAACC	15	+	3	ACCAA
JAACXV010000001.1	495197	495209	AT	12	+	6	TA
JAACXV010000001.1	495492	495504	AAATAT	12	+	2	ATATAA
JAACXV010000001.1	496572	496584	AACCCT	12	+	2	CCCTAA
JAACXV010000001.1	496853	496865	AACATT	12	+	2	ACATTA
JAACXV010000001.1	496898	496910	AAATTG	12	+	2	ATTGAA
JAACXV010000001.1	497866	497878	AAATAT	12	+	2	AATATA
JAACXV010000001.1	497950	497968	AATATT	18	+	3	ATTAAT
JAACXV010000001.1	498317	498329	ACG	12	-	4	TCG
JAACXV010000001.1	498727	498739	AAAAT	12	-	2	ATTTT
JAACXV010000001.1	498806	498819	ATATCC	13	-	2	TATGGA
JAACXV010000001.1	498937	498949	ACTCTC	12	+	2	CACTCT
JAACXV010000001.1	499319	499331	AGGGGG	12	-	2	CCCCTC
JAACXV010000001.1	499900	499913	AATAT	13	-	2	TATTA
JAACXV010000001.1	500723	500735	AAAATT	12	+	2	TTAAAA
JAACXV010000001.1	501748	501761	AAATTG	13	-	2	TCAATT
JAACXV010000001.1	502282	502294	AATTAT	12	+	2	AATTAT
JAACXV010000001.1	503149	503161	AATAT	12	-	2	TATTA
JAACXV010000001.1	503322	503335	AATTAC	13	-	2	TTGTAA
JAACXV010000001.1	503621	503635	AAATTG	14	+	2	AAATTG
JAACXV010000001.1	504422	504435	AAAAGT	13	-	2	TTTTAC
JAACXV010000001.1	504478	504490	AAT	12	-	4	TAT
JAACXV010000001.1	505207	505219	AAATAC	12	-	2	TATTTG
JAACXV010000001.1	505426	505438	AACT	12	+	3	ACTA
JAACXV010000001.1	506710	506723	AAATAT	13	+	2	AAATAT
JAACXV010000001.1	507300	507314	AATTAC	14	+	2	AATTAC
JAACXV010000001.1	508687	508699	AAAGTC	12	-	2	TTTGAC
JAACXV010000001.1	508699	508711	AATAC	12	+	2	ATACA
JAACXV010000001.1	510848	510860	AAAAAC	12	+	2	AACAAA
JAACXV010000001.1	511692	511704	AAATTT	12	+	2	TTAAAT
JAACXV010000001.1	512235	512248	AAGGAT	13	-	2	TTATCC
JAACXV010000001.1	512938	512951	AAAAAG	13	-	2	TTCTTT
JAACXV010000001.1	512942	512956	AAAAG	14	-	2	TTTTC
JAACXV010000001.1	513093	513105	AACGAG	12	-	2	TCGTTC
JAACXV010000001.1	514681	514693	AACTCC	12	-	2	TTGGAG
JAACXV010000001.1	514882	514904	AATGTC	22	+	3	TCAATG
JAACXV010000001.1	515054	515067	AATTAC	13	+	2	TACAAT
JAACXV010000001.1	516139	516151	AATGT	12	-	2	ATTAC
JAACXV010000001.1	517706	517719	AAAAT	13	+	2	TAAAA
JAACXV010000001.1	519904	519917	AAAT	13	+	3	AATA
JAACXV010000001.1	520517	520529	AAATAT	12	-	2	ATATTT
JAACXV010000001.1	521255	521268	AAGAC	13	-	2	TCTTG
JAACXV010000001.1	521736	521748	AAATAT	12	-	2	ATTTAT
JAACXV010000001.1	532021	532064	AT	43	+	21	TA
JAACXV010000001.1	532074	532086	AATAT	12	-	2	TATAT
JAACXV010000001.1	532125	532139	AT	14	+	7	TA
JAACXV010000001.1	532264	532278	AAACC	14	+	2	CAAAC
JAACXV010000001.1	532823	532836	AATGTC	13	-	2	TTGACA
JAACXV010000001.1	533679	533691	AATAT	12	-	2	TATTA
JAACXV010000001.1	534817	534829	AACATC	12	-	2	GTTGAT
JAACXV010000001.1	535987	535999	AAAAT	12	+	2	TAAAA
JAACXV010000001.1	536022	536035	AAAAAT	13	+	2	AAATAA
JAACXV010000001.1	536110	536123	AATATT	13	+	2	TAATAT
JAACXV010000001.1	536976	536989	AAATAT	13	-	2	TTTATA
JAACXV010000001.1	536984	537030	AT	46	+	23	TA
JAACXV010000001.1	537659	537673	AAATAT	14	-	2	TTATAT
JAACXV010000001.1	537913	537925	AAGAAT	12	-	2	TCTTAT
JAACXV010000001.1	538247	538270	AAT	23	-	7	TTA
JAACXV010000001.1	538293	538309	AATACC	16	-	2	TTGGTA
JAACXV010000001.1	538585	538598	AAAGT	13	-	2	TTTAC
JAACXV010000001.1	540015	540028	AAATTT	13	+	2	TTAAAT
JAACXV010000001.1	540189	540201	ATATC	12	-	2	ATATG
JAACXV010000001.1	540727	540739	AGAGAT	12	-	2	ATCTCT
JAACXV010000001.1	541233	541245	AAT	12	-	4	ATT
JAACXV010000001.1	542019	542032	AATTAT	13	+	2	AATTAT
JAACXV010000001.1	542158	542170	AATAT	12	+	2	ATAAT
JAACXV010000001.1	542406	542418	AAAATT	12	-	2	AATTTT
JAACXV010000001.1	542663	542675	AAAAG	12	-	2	TTTTC
JAACXV010000001.1	542773	542785	AAAGT	12	-	2	CTTTA
JAACXV010000001.1	543442	543454	AAAATT	12	+	2	AAATTA
JAACXV010000001.1	543456	543508	AT	52	+	26	AT
JAACXV010000001.1	546344	546356	AAGATT	12	-	2	TCTTAA
JAACXV010000001.1	546815	546827	AATATT	12	+	2	ATATTA
JAACXV010000001.1	549259	549271	AAAC	12	-	3	TTGT
JAACXV010000001.1	550936	550948	AAATTT	12	+	2	AATTTA
JAACXV010000001.1	552295	552309	AGG	14	+	4	GAG
JAACXV010000001.1	553027	553084	AT	57	+	28	TA
JAACXV010000001.1	553860	553872	AATAT	12	+	2	TAATA
JAACXV010000001.1	554297	554309	AAATGT	12	-	2	CATTTA
JAACXV010000001.1	557191	557204	AAATAT	13	-	2	TATTTA
JAACXV010000001.1	557270	557283	AATGG	13	-	2	ATTCC
JAACXV010000001.1	557410	557447	AT	37	+	18	AT
JAACXV010000001.1	558518	558530	AT	12	+	6	TA
JAACXV010000001.1	562721	562733	AAATGC	12	+	2	GCAAAT
JAACXV010000001.1	563047	563060	AATAT	13	-	2	TTATA
JAACXV010000001.1	563054	563067	AATATT	13	+	2	ATATTA
JAACXV010000001.1	563192	563204	AATCAC	12	+	2	ACAATC
JAACXV010000001.1	565812	565824	AACTAT	12	+	2	TATAAC
JAACXV010000001.1	566875	566888	AAATT	13	+	2	AAATT
JAACXV010000001.1	566971	566983	AAT	12	+	4	ATA
JAACXV010000001.1	567767	567811	AT	44	+	22	AT
JAACXV010000001.1	568250	568263	AATAT	13	+	2	ATATA
JAACXV010000001.1	568730	568743	AATATT	13	+	2	AATATT
JAACXV010000001.1	569083	569097	AAAATT	14	-	2	TTTAAT
JAACXV010000001.1	569170	569182	AATATC	12	-	2	GATATT
JAACXV010000001.1	569444	569456	AAAAAT	12	+	2	ATAAAA
JAACXV010000001.1	570719	570734	AAAAT	15	+	3	TAAAA
JAACXV010000001.1	571820	571832	AAACG	12	-	2	TTTCG
JAACXV010000001.1	572258	572270	AAAAT	12	-	2	TATTT
JAACXV010000001.1	574397	574409	AATATT	12	+	2	TAATAT
JAACXV010000001.1	574963	574975	AATG	12	+	3	AATG
JAACXV010000001.1	575433	575445	AAATC	12	-	2	ATTTG
JAACXV010000001.1	577265	577277	AATGT	12	+	2	ATGTA
JAACXV010000001.1	577531	577543	AAATT	12	-	2	ATTTA
JAACXV010000001.1	578009	578021	AAAAT	12	-	2	TATTT
JAACXV010000001.1	578868	578880	AAAAAC	12	+	2	AACAAA
JAACXV010000001.1	581000	581012	AAATTT	12	+	2	TAAATT
JAACXV010000001.1	581212	581225	AACAAT	13	+	2	ATAACA
JAACXV010000001.1	582669	582684	AAAAG	15	-	3	CTTTT
JAACXV010000001.1	582675	582687	AAAAAG	12	-	2	TTTTCT
JAACXV010000001.1	582819	582831	AATTC	12	-	2	AATTG
JAACXV010000001.1	583355	583368	AT	13	+	6	TA
JAACXV010000001.1	585254	585266	ACAGTG	12	-	2	CTGTCA
JAACXV010000001.1	585694	585706	AACAAT	12	+	2	AATAAC
JAACXV010000001.1	587039	587051	AAAAAG	12	+	2	AAGAAA
JAACXV010000001.1	588078	588090	AATGT	12	+	2	AATGT
JAACXV010000001.1	588842	588860	AT	18	+	9	TA
JAACXV010000001.1	588872	588886	AT	14	+	7	TA
JAACXV010000001.1	589009	589022	AAATAG	13	+	2	AAATAG
JAACXV010000001.1	590885	590898	AAATTC	13	+	2	AATTCA
JAACXV010000001.1	592567	592586	AAAAT	19	-	3	TATTT
JAACXV010000001.1	592903	592915	ACATGG	12	-	2	CCATGT
JAACXV010000001.1	593432	593444	AAGTAG	12	-	2	CTACTT
JAACXV010000001.1	594289	594301	AAAAT	12	-	2	ATTTT
JAACXV010000001.1	594854	594866	AAAACC	12	+	2	CCAAAA
JAACXV010000001.1	596891	596908	AAATTT	17	+	2	ATTTAA
JAACXV010000001.1	597818	597832	AAATT	14	+	2	AAATT
JAACXV010000001.1	597881	597894	AAAT	13	+	3	AATA
JAACXV010000001.1	598264	598276	AGCTCC	12	-	2	TGGAGC
JAACXV010000001.1	598395	598407	ACCATC	12	+	2	CATCAC
JAACXV010000001.1	598596	598608	AGCAGG	12	+	2	GGAGCA
JAACXV010000001.1	598981	598993	AATGGT	12	+	2	GGTAAT
JAACXV010000001.1	599749	599761	AATTC	12	+	2	TTCAA
JAACXV010000001.1	599758	599770	AATAC	12	-	2	ATTGT
JAACXV010000001.1	600018	600030	ACATAT	12	-	2	TGTATA
JAACXV010000001.1	600423	600437	AATAC	14	-	2	TATTG
JAACXV010000001.1	601901	601915	AAAAAT	14	-	2	TTTTTA
JAACXV010000001.1	602177	602189	AAGTAT	12	-	2	CTTATA
JAACXV010000001.1	603620	603668	AT	48	+	24	TA
JAACXV010000001.1	604274	604286	AAAT	12	+	3	TAAA
JAACXV010000001.1	605044	605088	AT	44	+	22	TA
JAACXV010000001.1	605170	605184	AATAT	14	+	2	TAATA
JAACXV010000001.1	605180	605192	AATGT	12	+	2	TAATG
JAACXV010000001.1	606064	606077	AAT	13	-	4	ATT
JAACXV010000001.1	606085	606098	AAT	13	+	4	ATA
JAACXV010000001.1	606772	606785	AAGGTC	13	-	2	CTTGAC
JAACXV010000001.1	609866	609909	AT	43	+	21	TA
JAACXV010000001.1	610559	610571	AACATT	12	-	2	TAATGT
JAACXV010000001.1	613673	613718	AT	45	+	22	TA
JAACXV010000001.1	613871	613884	AAAAC	13	-	2	TTTTG
JAACXV010000001.1	615458	615471	ACAGAG	13	-	2	TCTGTC
JAACXV010000001.1	615666	615713	AT	47	+	23	AT
JAACXV010000001.1	615844	615856	AAAAG	12	+	2	AAAAG
JAACXV010000001.1	616459	616471	AACAAT	12	+	2	CAATAA
JAACXV010000001.1	616911	616926	AAAAAT	15	+	2	ATAAAA
JAACXV010000001.1	617085	617097	AATTAT	12	+	2	AATTAT
JAACXV010000001.1	617149	617161	ACAT	12	-	3	TGTA
JAACXV010000001.1	617444	617456	AATGG	12	+	2	ATGGA
JAACXV010000001.1	617885	617898	AATT	13	+	3	AATT
JAACXV010000001.1	618193	618205	AGGGAT	12	-	2	ATCCCT
JAACXV010000001.1	619170	619223	AT	53	+	26	TA
JAACXV010000001.1	619336	619348	AATAT	12	+	2	TAATA
JAACXV010000001.1	619343	619377	AT	34	+	17	AT
JAACXV010000001.1	620308	620324	AAT	16	+	5	ATA
JAACXV010000001.1	620419	620432	ACCAT	13	-	2	GTATG
JAACXV010000001.1	620526	620542	AAT	16	+	5	ATA
JAACXV010000001.1	622356	622370	AATAT	14	+	2	AATAT
JAACXV010000001.1	622407	622419	AAATAT	12	-	2	ATATTT
JAACXV010000001.1	622987	622999	AAAAAT	12	-	2	TTATTT
JAACXV010000001.1	624682	624695	AAAT	13	+	3	AATA
JAACXV010000001.1	624993	625005	AAATAT	12	-	2	TTTATA
JAACXV010000001.1	625282	625294	AATCCG	12	+	2	GAATCC
JAACXV010000001.1	625774	625787	AATACT	13	+	2	TACTAA
JAACXV010000001.1	625792	625804	AAAGG	12	+	2	GAAAG
JAACXV010000001.1	625934	625947	AATAT	13	+	2	ATATA
JAACXV010000001.1	625960	625972	AAATAG	12	-	2	TATTTC
JAACXV010000001.1	626249	626262	AAT	13	+	4	AAT
JAACXV010000001.1	626413	626428	AACAT	15	+	3	AACAT
JAACXV010000001.1	626591	626638	AT	47	+	23	AT
JAACXV010000001.1	626688	626700	AATGAC	12	+	2	ATGACA
JAACXV010000001.1	628906	628918	AAT	12	-	4	ATT
JAACXV010000001.1	630611	630624	ACAGT	13	-	2	TACTG
JAACXV010000001.1	630838	630850	AAAAAC	12	+	2	AAACAA
JAACXV010000001.1	630927	630939	AATAT	12	-	2	TTATA
JAACXV010000001.1	632098	632112	AAATTG	14	-	2	TTCAAT
JAACXV010000001.1	632242	632255	AACTTC	13	+	2	TTCAAC
JAACXV010000001.1	632917	632929	AAAG	12	-	3	TTTC
JAACXV010000001.1	634595	634608	AAAAAT	13	+	2	AATAAA
JAACXV010000001.1	634679	634691	ACATAT	12	+	2	ATATAC
JAACXV010000001.1	635001	635049	AT	48	+	24	TA
JAACXV010000001.1	635174	635186	ACACCT	12	-	2	GGTGTA
JAACXV010000001.1	636237	636249	AAAATG	12	-	2	CATTTT
JAACXV010000001.1	636712	636726	AAATTG	14	-	2	TTCAAT
JAACXV010000001.1	639008	639021	AAAT	13	-	3	ATTT
JAACXV010000001.1	639403	639416	AAACAT	13	-	2	TTTATG
JAACXV010000001.1	640983	640995	AAATAT	12	+	2	AATATA
JAACXV010000001.1	641468	641482	AATGT	14	-	2	TTACA
JAACXV010000001.1	641736	641748	AAACGG	12	+	2	GGAAAC
JAACXV010000001.1	641864	641876	AAAAGC	12	-	2	CTTTTG
JAACXV010000001.1	641976	641989	AAAAT	13	-	2	TTATT
JAACXV010000001.1	643519	643540	AAATTG	21	+	3	AATTGA
JAACXV010000001.1	643824	643839	AACTCT	15	+	2	ACTCTA
JAACXV010000001.1	646913	646925	AAACAC	12	+	2	ACAAAC
JAACXV010000001.1	648088	648100	AAGCGT	12	-	2	CTTACG
JAACXV010000001.1	648322	648335	AGCAGG	13	-	2	CTGCTC
JAACXV010000001.1	648435	648448	AGCTCC	13	+	2	GCTCCA
JAACXV010000001.1	649140	649160	AAAAAT	20	-	3	TTTATT
JAACXV010000001.1	649188	649200	AATCAT	12	+	2	AATCAT
JAACXV010000001.1	650678	650690	AATTAG	12	-	2	ATTCTA
JAACXV010000001.1	651025	651038	AAAATT	13	-	2	TAATTT
JAACXV010000001.1	651918	651930	AATTAC	12	+	2	TACAAT
JAACXV010000001.1	652999	653011	AAT	12	-	4	TAT
JAACXV010000001.1	654068	654081	AATGAT	13	-	2	CATTAT
JAACXV010000001.1	655058	655070	ACACTC	12	+	2	ACTCAC
JAACXV010000001.1	655549	655562	AAATGG	13	-	2	ATTTCC
JAACXV010000001.1	656201	656213	AATGT	12	-	2	ATTAC
JAACXV010000001.1	656769	656781	A	12	+	12	A
JAACXV010000001.1	657697	657710	AAGAAT	13	-	2	TTATTC
JAACXV010000001.1	660885	660897	AAAAAG	12	+	2	AAGAAA
JAACXV010000001.1	661528	661541	AGCTCC	13	-	2	CTGGAG
JAACXV010000001.1	663345	663357	AAATTG	12	-	2	CAATTT
JAACXV010000001.1	663618	663631	AAAT	13	-	3	TATT
JAACXV010000001.1	664584	664596	AAAATT	12	+	2	AAAATT
JAACXV010000001.1	664917	664929	AAATAT	12	+	2	AATATA
JAACXV010000001.1	665011	665023	AAAAC	12	+	2	CAAAA
JAACXV010000001.1	665133	665145	AAAAAT	12	-	2	TATTTT
JAACXV010000001.1	665370	665382	AAAAAT	12	-	2	TATTTT
JAACXV010000001.1	665586	665623	AT	37	+	18	TA
JAACXV010000001.1	665646	665658	AAAAGT	12	+	2	AAAAGT
JAACXV010000001.1	666054	666066	ACAGCT	12	+	2	CAGCTA
JAACXV010000001.1	666340	666352	ACGGCG	12	+	2	GGCGAC
JAACXV010000001.1	666674	666686	A	12	-	12	T
JAACXV010000001.1	666925	666937	AAAT	12	-	3	TATT
JAACXV010000001.1	668083	668095	AAAAAG	12	-	2	TTTCTT
JAACXV010000001.1	668341	668355	ATATCC	14	+	2	ATCCAT
JAACXV010000001.1	668563	668575	AAATTG	12	-	2	CAATTT
JAACXV010000001.1	669145	669162	ACCG	17	-	4	GGTC
JAACXV010000001.1	669554	669566	AAAAT	12	+	2	AAAAT
JAACXV010000001.1	669927	669939	ACAT	12	-	3	ATGT
JAACXV010000001.1	670599	670612	AAATCC	13	+	2	TCCAAA
JAACXV010000001.1	672338	672350	ATATC	12	+	2	ATATC
JAACXV010000001.1	672759	672771	AAAAAG	12	+	2	AAGAAA
JAACXV010000001.1	673480	673492	AAATCG	12	+	2	GAAATC
JAACXV010000001.1	673756	673769	ATATGC	13	+	2	ATATGC
JAACXV010000001.1	674093	674105	AATATT	12	+	2	ATATTA
JAACXV010000001.1	675200	675213	AAACAC	13	+	2	ACACAA
JAACXV010000001.1	675930	675942	AAAT	12	+	3	AATA
JAACXV010000001.1	675992	676004	AAATT	12	-	2	ATTTA
JAACXV010000001.1	676295	676307	ACAGCT	12	+	2	CAGCTA
JAACXV010000001.1	680176	680188	AAG	12	+	4	GAA
JAACXV010000001.1	680482	680494	AAAATT	12	+	2	ATTAAA
JAACXV010000001.1	681568	681580	ACAGCT	12	+	2	CAGCTA
JAACXV010000001.1	681890	681902	AAAAAT	12	+	2	AAAATA
JAACXV010000001.1	682479	682491	AATAT	12	-	2	ATTAT
JAACXV010000001.1	683071	683084	ACTAT	13	+	2	TACTA
JAACXV010000001.1	685170	685184	AAATTG	14	-	2	TTCAAT
JAACXV010000001.1	685650	685662	AAACTC	12	+	2	TCAAAC
JAACXV010000001.1	685816	685828	AAAAAC	12	-	2	TTTTTG
JAACXV010000001.1	686800	686812	AATCGG	12	+	2	GGAATC
JAACXV010000001.1	687305	687317	AGAT	12	-	3	CTAT
JAACXV010000001.1	688230	688270	AT	40	+	20	TA
JAACXV010000001.1	691702	691715	ACCG	13	+	3	ACCG
JAACXV010000001.1	692861	692873	AAAAAT	12	+	2	AAAAAT
JAACXV010000001.1	693306	693319	ACAGTG	13	+	2	AGTGAC
JAACXV010000001.1	693528	693540	AAT	12	+	4	ATA
JAACXV010000001.1	694152	694166	AAAATT	14	+	2	AAATTA
JAACXV010000001.1	695485	695499	AAATTG	14	-	2	TTCAAT
JAACXV010000001.1	696252	696287	AT	35	+	17	TA
JAACXV010000001.1	696284	696310	AAAT	26	-	6	TATT
JAACXV010000001.1	698970	698982	AAAAC	12	-	2	TTTGT
JAACXV010000001.1	699523	699537	AAAGTG	14	-	2	TCACTT
JAACXV010000001.1	701367	701379	AAGTAC	12	-	2	ACTTGT
JAACXV010000001.1	702069	702081	AAAGTT	12	-	2	TTAACT
JAACXV010000001.1	702615	702681	AT	66	+	33	AT
JAACXV010000001.1	703716	703729	AT	13	+	6	TA
JAACXV010000001.1	706004	706016	AATATC	12	-	2	TGATAT
JAACXV010000001.1	706312	706324	AACTGT	12	-	2	CAGTTA
JAACXV010000001.1	706899	706911	AAAATT	12	-	2	TTTAAT
JAACXV010000001.1	707969	707981	AATGTC	12	-	2	TTGACA
JAACXV010000001.1	708722	708734	AACAAT	12	-	2	GTTATT
JAACXV010000001.1	711748	711761	AAGAT	13	+	2	AGATA
JAACXV010000001.1	712484	712496	AAGG	12	-	3	CTTC
JAACXV010000001.1	713153	713165	ATCCG	12	-	2	GATCG
JAACXV010000001.1	713502	713515	AAGTAC	13	-	2	TACTTG
JAACXV010000001.1	713514	713528	AAAAT	14	-	2	TTATT
JAACXV010000001.1	713656	713670	AATAC	14	-	2	TTGTA
JAACXV010000001.1	716087	716099	AATAT	12	-	2	ATATT
JAACXV010000001.1	716395	716407	AAAAAT	12	-	2	TATTTT
JAACXV010000001.1	717314	717326	AAGAAT	12	-	2	CTTATT
JAACXV010000001.1	717989	718001	AAAAAG	12	+	2	AAGAAA
JAACXV010000001.1	718894	718907	AGAGAT	13	-	2	TCTCTA
JAACXV010000001.1	719032	719050	AAATCG	18	-	3	TCGATT
JAACXV010000001.1	719697	719710	AATATT	13	+	2	ATATTA
JAACXV010000001.1	720665	720678	AATATG	13	+	2	TATGAA
JAACXV010000001.1	721814	721826	AGATAT	12	-	2	TATCTA
JAACXV010000001.1	723340	723353	AAACAG	13	-	2	TTTCTG
JAACXV010000001.1	724114	724126	AAAAG	12	-	2	TTTTC
JAACXV010000001.1	725742	725754	AAATAT	12	-	2	TATATT
JAACXV010000001.1	727638	727650	AAAT	12	+	3	AATA
JAACXV010000001.1	728243	728258	ATATC	15	+	3	TCATA
JAACXV010000001.1	729699	729711	AAAAAG	12	-	2	TTTTCT
JAACXV010000001.1	730167	730180	AAATTG	13	-	2	ATTTCA
JAACXV010000001.1	730838	730850	AAAAG	12	+	2	AAGAA
JAACXV010000001.1	733342	733354	ATATC	12	+	2	ATATC
JAACXV010000001.1	734191	734203	ACACGC	12	+	2	CACGCA
JAACXV010000001.1	734567	734580	AAAAT	13	-	2	TTTAT
JAACXV010000001.1	736058	736070	AAAAAG	12	+	2	GAAAAA
JAACXV010000001.1	738680	738697	A	17	+	17	A
JAACXV010000001.1	739151	739163	AAAAT	12	+	2	AAAAT
JAACXV010000001.1	739296	739308	AAAAGT	12	-	2	TACTTT
JAACXV010000001.1	739769	739781	AATG	12	-	3	CATT
JAACXV010000001.1	740693	740706	ACACAT	13	+	2	TACACA
JAACXV010000001.1	742302	742314	AAT	12	-	4	ATT
JAACXV010000001.1	743737	743749	AAAAT	12	+	2	AAAAT
JAACXV010000001.1	744232	744244	AATAT	12	+	2	TATAA
JAACXV010000001.1	745598	745611	AAATTT	13	+	2	AAATTT
JAACXV010000001.1	745811	745823	AAATGG	12	-	2	CATTTC
JAACXV010000001.1	746326	746338	AAAAAG	12	-	2	TTCTTT
JAACXV010000001.1	747038	747050	AAAAAT	12	-	2	TATTTT
JAACXV010000001.1	748142	748154	AATAT	12	-	2	ATATT
JAACXV010000001.1	751740	751753	AAATTT	13	+	2	AAATTT
JAACXV010000001.1	751902	751915	AAATT	13	+	2	AATTA
JAACXV010000001.1	756040	756052	AATAT	12	+	2	TATAA
JAACXV010000001.1	756685	756699	AAATAT	14	+	2	TATAAA
JAACXV010000001.1	756831	756843	AAACC	12	-	2	TTGGT
JAACXV010000001.1	757937	757950	AAGAAT	13	+	2	AAGAAT
JAACXV010000001.1	758819	758833	AAAACG	14	+	2	ACGAAA
JAACXV010000001.1	759134	759147	AATTAG	13	+	2	TTAGAA
JAACXV010000001.1	759159	759172	AACAGT	13	-	2	GTTACT
JAACXV010000001.1	759540	759552	AATAT	12	+	2	ATAAT
JAACXV010000001.1	761177	761189	AAAAGC	12	+	2	GCAAAA
JAACXV010000001.1	761527	761540	AATTAT	13	+	2	AATTAT
JAACXV010000001.1	762086	762125	AT	39	+	19	AT
JAACXV010000001.1	762315	762327	ACCGG	12	-	2	GTCCG
JAACXV010000001.1	763108	763120	AAAAAG	12	-	2	TTCTTT
JAACXV010000001.1	763489	763503	AAATTG	14	-	2	TTCAAT
JAACXV010000001.1	764447	764464	AAATCC	17	-	2	ATTTGG
JAACXV010000001.1	765338	765350	AAATTG	12	+	2	TGAAAT
JAACXV010000001.1	765904	765916	AAGTAT	12	+	2	GTATAA
JAACXV010000001.1	765915	765927	AATAT	12	+	2	ATAAT
JAACXV010000001.1	767323	767340	AAATAT	17	-	2	TATATT
JAACXV010000001.1	768001	768014	AAAT	13	+	3	TAAA
JAACXV010000001.1	769141	769153	AAATAT	12	+	2	ATATAA
JAACXV010000001.1	770375	770387	AACACT	12	+	2	CTAACA
JAACXV010000001.1	771131	771143	AAAG	12	+	3	GAAA
JAACXV010000001.1	771911	771924	AAGATC	13	+	2	AGATCA
JAACXV010000001.1	773551	773563	AAAT	12	+	3	AATA
JAACXV010000001.1	773938	773950	AAAATT	12	+	2	TAAAAT
JAACXV010000001.1	774385	774397	AAAATT	12	-	2	TAATTT
JAACXV010000001.1	774608	774620	AAT	12	+	4	AAT
JAACXV010000001.1	774919	774933	ACGACT	14	+	2	ACTACG
JAACXV010000001.1	777163	777175	AAAAAG	12	+	2	AAGAAA
JAACXV010000001.1	778636	778648	AAAATT	12	-	2	TTTAAT
JAACXV010000001.1	779089	779105	AATCTC	16	+	2	CAATCT
JAACXV010000001.1	782325	782337	AGATC	12	-	2	GATCT
JAACXV010000001.1	782669	782682	AAAATT	13	-	2	TTTTAA
JAACXV010000001.1	783592	783604	AAGTAG	12	+	2	AAGTAG
JAACXV010000001.1	783659	783673	AT	14	+	7	TA
JAACXV010000001.1	783785	783797	A	12	-	12	T
JAACXV010000001.1	784617	784629	AAAAC	12	+	2	AACAA
JAACXV010000001.1	785478	785493	AATT	15	+	3	TTAA
JAACXV010000001.1	786207	786219	AAAAT	12	+	2	AAAAT
JAACXV010000001.1	788808	788820	AAACT	12	+	2	AACTA
JAACXV010000001.1	790798	790812	ACTATG	14	+	2	ATGACT
JAACXV010000001.1	791148	791161	AAAT	13	+	3	ATAA
JAACXV010000001.1	791477	791489	AAAAAG	12	-	2	TTTCTT
JAACXV010000001.1	791968	791982	AAACTG	14	-	2	TTCAGT
JAACXV010000001.1	793239	793251	AAT	12	-	4	ATT
JAACXV010000001.1	793343	793356	AAAAT	13	-	2	TTTAT
JAACXV010000001.1	793635	793653	AAAATT	18	-	3	TTTTAA
JAACXV010000001.1	793965	793978	AAAT	13	+	3	TAAA
JAACXV010000001.1	794976	794988	AAAGTT	12	-	2	ACTTTA
JAACXV010000001.1	795050	795063	AAAT	13	-	3	TTAT
JAACXV010000001.1	795674	795686	AAAGT	12	+	2	TAAAG
JAACXV010000001.1	796514	796526	AACTGT	12	-	2	GTTACA
JAACXV010000001.1	796525	796537	AACTGT	12	-	2	ACAGTT
JAACXV010000001.1	799278	799293	AAATAT	15	+	2	AAATAT
JAACXV010000001.1	800020	800038	AT	18	+	9	TA
JAACXV010000001.1	800039	800071	AT	32	+	16	AT
JAACXV010000001.1	800076	800090	AAAT	14	-	3	TATT
JAACXV010000001.1	801445	801493	AT	48	+	24	AT
JAACXV010000001.1	802602	802614	AAAAAT	12	+	2	AAATAA
JAACXV010000001.1	802989	803003	AAAAAT	14	-	2	TATTTT
JAACXV010000001.1	803302	803314	AAGACT	12	+	2	CTAAGA
JAACXV010000001.1	804451	804500	AT	49	+	24	AT
JAACXV010000001.1	805447	805459	AAAAT	12	+	2	ATAAA
JAACXV010000001.1	805621	805633	AAATAG	12	+	2	AAATAG
JAACXV010000001.1	805649	805661	AGATAT	12	-	2	CTATAT
JAACXV010000001.1	805658	805670	AGATAT	12	-	2	TATATC
JAACXV010000001.1	806801	806813	AATCAG	12	+	2	AGAATC
JAACXV010000001.1	807188	807203	AAAAAT	15	-	2	TTTTTA
JAACXV010000001.1	807744	807756	AATT	12	+	3	TAAT
JAACXV010000001.1	808070	808084	AAAGCG	14	-	2	TTTCGC
JAACXV010000001.1	808475	808509	AT	34	+	17	AT
JAACXV010000001.1	808510	808524	AT	14	+	7	TA
JAACXV010000001.1	808527	808541	AATAT	14	+	2	AATAT
JAACXV010000001.1	810104	810116	AAAAAG	12	-	2	TTTCTT
JAACXV010000001.1	810537	810557	AT	20	+	10	TA
JAACXV010000001.1	810578	810590	AAAAT	12	-	2	TATTT
JAACXV010000001.1	815736	815751	AAAAAT	15	-	2	TTTTAT
JAACXV010000001.1	816275	816289	AAACT	14	+	2	AAACT
JAACXV010000001.1	818486	818499	AATTAC	13	+	2	TTACAA
JAACXV010000001.1	818695	818707	AACCAT	12	+	2	AACCAT
JAACXV010000001.1	823197	823209	ACTCAG	12	+	2	GACTCA
JAACXV010000001.1	825247	825261	AAAAAT	14	-	2	TTTTAT
JAACXV010000001.1	825284	825298	AATAT	14	-	2	TTATA
JAACXV010000001.1	825299	825313	AATAT	14	-	2	TTATA
JAACXV010000001.1	825315	825327	AAAAAT	12	-	2	TATTTT
JAACXV010000001.1	825318	825330	AAAAT	12	-	2	TTTTA
JAACXV010000001.1	825331	825345	AAAAT	14	-	2	TTATT
JAACXV010000001.1	828977	828997	AG	20	+	10	GA
JAACXV010000001.1	830282	830294	AAAAC	12	+	2	AAAAC
JAACXV010000001.1	830301	830313	AAATAC	12	-	2	ATTTGT
JAACXV010000001.1	830957	830981	AT	24	+	12	TA
JAACXV010000001.1	830981	830993	AAAATC	12	-	2	GATTTT
JAACXV010000001.1	831106	831118	ACAG	12	+	3	CAGA
JAACXV010000001.1	832228	832244	AAAAC	16	+	3	ACAAA
JAACXV010000001.1	832660	832709	AT	49	+	24	AT
JAACXV010000001.1	833129	833141	AATAT	12	+	2	TAATA
JAACXV010000001.1	834195	834207	AAAAT	12	+	2	ATAAA
JAACXV010000001.1	834359	834371	AAAGTT	12	-	2	AACTTT
JAACXV010000001.1	834447	834459	AAATTG	12	-	2	TTTCAA
JAACXV010000001.1	834860	834873	AAACAT	13	+	2	AAACAT
JAACXV010000001.1	834886	834898	AAAT	12	-	3	TTTA
JAACXV010000001.1	835361	835374	AAAATT	13	-	2	TAATTT
JAACXV010000001.1	837490	837503	AAATTG	13	-	2	TTTCAA
JAACXV010000001.1	837638	837650	AAACTT	12	+	2	AACTTA
JAACXV010000001.1	839573	839585	AAACAT	12	-	2	TTATGT
JAACXV010000001.1	839639	839651	AAAATC	12	-	2	TGATTT
JAACXV010000001.1	840531	840544	AAAAAT	13	-	2	TTTTTA
JAACXV010000001.1	840623	840638	AAAAG	15	-	3	TTCTT
JAACXV010000001.1	841379	841392	ACCAT	13	-	2	GGTAT
JAACXV010000001.1	842238	842251	AAAAT	13	-	2	TTATT
JAACXV010000001.1	842358	842370	AATAT	12	+	2	ATAAT
JAACXV010000001.1	842391	842403	AAAT	12	-	3	TATT
JAACXV010000001.1	843449	843461	AAT	12	+	4	ATA
JAACXV010000001.1	843478	843492	AAATTT	14	+	2	AATTTA
JAACXV010000001.1	843588	843602	AATAC	14	-	2	TATTG
JAACXV010000001.1	843955	843967	AATATT	12	+	2	TAATAT
JAACXV010000001.1	844199	844211	AACCAG	12	+	2	CAGAAC
JAACXV010000001.1	844923	844937	AAAATT	14	+	2	AATTAA
JAACXV010000001.1	845957	845971	AACTGG	14	+	2	AACTGG
JAACXV010000001.1	846295	846308	AAAAAT	13	+	2	ATAAAA
JAACXV010000001.1	846774	846787	AAACT	13	+	2	AAACT
JAACXV010000001.1	848456	848473	AATTAC	17	+	2	CAATTA
JAACXV010000001.1	848735	848747	A	12	-	12	T
JAACXV010000001.1	848744	848756	AAATCG	12	-	2	TTTCGA
JAACXV010000001.1	848776	848788	AATCG	12	-	2	TTCGA
JAACXV010000001.1	849973	849985	AATT	12	+	3	AATT
JAACXV010000001.1	850569	850583	AAAAT	14	-	2	TTATT
JAACXV010000001.1	851712	851724	AAATTT	12	+	2	AAATTT
JAACXV010000001.1	852345	852357	AAAAC	12	-	2	TTTTG
JAACXV010000001.1	852430	852468	AT	38	+	19	TA
JAACXV010000001.1	852936	852949	AACTT	13	+	2	TAACT
JAACXV010000001.1	852942	852954	AAACTT	12	+	2	AACTTA
JAACXV010000001.1	854532	854544	ACAGT	12	-	2	CTGTA
JAACXV010000001.1	855277	855294	AATAC	17	-	3	TTGTA
JAACXV010000001.1	856472	856484	AATGGG	12	-	2	CCATTC
JAACXV010000001.1	856554	856567	AAGAGC	13	+	2	GCAAGA
JAACXV010000001.1	857379	857392	AAATAT	13	+	2	AAATAT
JAACXV010000001.1	857786	857799	AAAAAG	13	-	2	TTTTTC
JAACXV010000001.1	858258	858272	AAAT	14	-	3	ATTT
JAACXV010000001.1	858326	858341	AAAAT	15	-	3	TTTAT
JAACXV010000001.1	859379	859391	AAAAT	12	+	2	TAAAA
JAACXV010000001.1	859776	859793	AAT	17	-	5	ATT
JAACXV010000001.1	860475	860488	AAGTGC	13	+	2	AGTGCA
JAACXV010000001.1	861738	861750	AAATT	12	-	2	TTAAT
JAACXV010000001.1	862639	862651	AAAATT	12	+	2	TAAAAT
JAACXV010000001.1	863085	863098	AGCGCG	13	-	2	TCGCGC
JAACXV010000001.1	863282	863295	AACT	13	+	3	ACTA
JAACXV010000001.1	863444	863456	AAAT	12	-	3	TTTA
JAACXV010000001.1	863491	863503	AAAT	12	+	3	TAAA
JAACXV010000001.1	864825	864837	ACGAG	12	+	2	GACGA
JAACXV010000001.1	867123	867135	ACATAT	12	-	2	TATATG
JAACXV010000001.1	867549	867562	AAAAG	13	-	2	TTTCT
JAACXV010000001.1	868082	868127	AT	45	+	22	AT
JAACXV010000001.1	868227	868270	AT	43	+	21	TA
JAACXV010000001.1	868821	868833	AACAAT	12	-	2	TATTGT
JAACXV010000001.1	868974	868988	AAAT	14	+	3	AAAT
JAACXV010000001.1	869310	869322	AAAAT	12	-	2	TTTTA
JAACXV010000001.1	869361	869374	AAAAT	13	-	2	TTTAT
JAACXV010000001.1	869620	869633	AAATC	13	-	2	ATTTG
JAACXV010000001.1	870195	870208	AAATT	13	+	2	AAATT
JAACXV010000001.1	871191	871203	AAATAC	12	-	2	TTGTAT
JAACXV010000001.1	872357	872369	AAAATG	12	+	2	GAAAAT
JAACXV010000001.1	872576	872588	AT	12	+	6	AT
JAACXV010000001.1	872972	872984	AGCG	12	+	3	GCGA
JAACXV010000001.1	873392	873405	AAAATT	13	+	2	TTAAAA
JAACXV010000001.1	873961	873973	AATTAT	12	+	2	AATTAT
JAACXV010000001.1	875344	875356	AAATCT	12	-	2	TTAGAT
JAACXV010000001.1	875691	875703	AAATGC	12	+	2	ATGCAA
JAACXV010000001.1	875902	875914	AAAAC	12	+	2	AAACA
JAACXV010000001.1	876584	876598	AAGTCC	14	-	2	CTTGGA
JAACXV010000001.1	876632	876644	AATGAT	12	-	2	TTATCA
JAACXV010000001.1	878597	878609	AAC	12	-	4	TTG
JAACXV010000001.1	880709	880721	AGGATC	12	+	2	GATCAG
JAACXV010000001.1	881371	881385	AAATG	14	-	2	TTTCA
JAACXV010000001.1	882859	882890	AT	31	+	15	TA
JAACXV010000001.1	886332	886346	AACGAT	14	+	2	AACGAT
JAACXV010000001.1	886538	886550	AATAT	12	-	2	TATTA
JAACXV010000001.1	886620	886632	AATCT	12	+	2	AATCT
JAACXV010000001.1	887187	887199	AAATT	12	-	2	TTAAT
JAACXV010000001.1	887768	887780	AACATT	12	+	2	AACATT
JAACXV010000001.1	888848	888860	AGATC	12	-	2	TGATC
JAACXV010000001.1	889023	889035	AAAATT	12	-	2	ATTTTA
JAACXV010000001.1	890028	890042	AAAAG	14	+	2	AAAAG
JAACXV010000001.1	890211	890224	AAATAT	13	+	2	ATAAAT
JAACXV010000001.1	891732	891744	ACCATC	12	+	2	CACCAT
JAACXV010000001.1	892472	892484	AAACAT	12	-	2	TGTTTA
JAACXV010000001.1	892747	892760	AATTC	13	-	2	TTGAA
JAACXV010000001.1	893127	893140	AAGGAC	13	+	2	AGGACA
JAACXV010000001.1	893216	893230	AAAAT	14	-	2	TTTTA
JAACXV010000001.1	893934	893951	ATC	17	-	5	GAT
JAACXV010000001.1	894224	894236	AACATT	12	+	2	CATTAA
JAACXV010000001.1	894577	894590	AAAT	13	-	3	ATTT
JAACXV010000001.1	896568	896583	AAAAG	15	-	3	TTCTT
JAACXV010000001.1	897520	897532	AAAAAT	12	+	2	ATAAAA
JAACXV010000001.1	899141	899154	AAAGAT	13	-	2	CTTTAT
JAACXV010000001.1	900008	900021	AAAT	13	-	3	TTTA
JAACXV010000001.1	900085	900099	AAATAT	14	-	2	ATATTT
JAACXV010000001.1	900683	900695	AAAAAG	12	-	2	TTTCTT
JAACXV010000001.1	901443	901455	AAAAAC	12	-	2	TGTTTT
JAACXV010000001.1	903807	903819	AAATTT	12	+	2	AATTTA
JAACXV010000001.1	904471	904488	AGG	17	+	5	AGG
JAACXV010000001.1	904695	904707	AATCG	12	+	2	ATCGA
JAACXV010000001.1	905266	905279	AAATT	13	+	2	AAATT
JAACXV010000001.1	905338	905350	AAACC	12	-	2	TGGTT
JAACXV010000001.1	908367	908379	AAAAT	12	+	2	TAAAA
JAACXV010000001.1	911727	911740	AAAAAG	13	-	2	TCTTTT
JAACXV010000001.1	911846	911858	ACATGC	12	+	2	TGCACA
JAACXV010000001.1	911860	911872	AAAGT	12	-	2	TTTAC
JAACXV010000001.1	912474	912487	AAAATC	13	-	2	TGATTT
JAACXV010000001.1	912778	912792	AAATT	14	-	2	ATTTA
JAACXV010000001.1	913955	913967	AAAAAC	12	+	2	CAAAAA
JAACXV010000001.1	914946	914961	AATT	15	+	3	AATT
JAACXV010000001.1	915072	915084	AATAC	12	-	2	ATTGT
JAACXV010000001.1	915168	915180	AAATTT	12	+	2	TAAATT
JAACXV010000001.1	915388	915402	AATT	14	+	3	AATT
JAACXV010000001.1	915409	915421	AAGTAC	12	-	2	TTGTAC
JAACXV010000001.1	915515	915527	AAATAC	12	+	2	AAATAC
JAACXV010000001.1	917174	917187	AAGCTT	13	+	2	AGCTTA
JAACXV010000001.1	919153	919166	ACATGG	13	-	2	TGTCCA
JAACXV010000001.1	919387	919399	ACTAT	12	-	2	ATAGT
JAACXV010000001.1	919814	919827	AATAGG	13	+	2	AGGAAT
JAACXV010000001.1	920240	920253	AATAGG	13	+	2	AGGAAT
JAACXV010000001.1	920858	920871	ACATGG	13	-	2	TGTCCA
JAACXV010000001.1	921198	921210	ACTAT	12	-	2	ATAGT
JAACXV010000001.1	921686	921698	AAACTT	12	-	2	AGTTTA
JAACXV010000001.1	921870	921882	AAAAAT	12	+	2	AAAATA
JAACXV010000001.1	922914	922927	AAAATT	13	-	2	TTTAAT
JAACXV010000001.1	922985	922997	AAGTGC	12	-	2	CTTGCA
JAACXV010000001.1	923303	923315	AAT	12	+	4	ATA
JAACXV010000001.1	926308	926324	AAAAAT	16	+	2	TAAAAA
JAACXV010000001.1	926731	926743	ACCG	12	+	3	CGAC
JAACXV010000001.1	926744	926758	AAAGAT	14	+	2	AAGATA
JAACXV010000001.1	927647	927660	AAAAAT	13	+	2	AATAAA
JAACXV010000001.1	927929	927944	ACTC	15	-	3	TGAG
JAACXV010000001.1	928483	928495	AAATC	12	+	2	AAATC
JAACXV010000001.1	929393	929405	AATAT	12	+	2	AATAT
JAACXV010000001.1	930570	930583	AAATC	13	+	2	AATCA
JAACXV010000001.1	931910	931922	ACTG	12	+	3	TGAC
JAACXV010000001.1	932559	932571	AAACCG	12	-	2	CGGTTT
JAACXV010000001.1	932682	932694	AAAAC	12	+	2	AACAA
JAACXV010000001.1	933316	933328	AAAATT	12	+	2	ATTAAA
JAACXV010000001.1	933443	933455	AAACCT	12	+	2	TAAACC
JAACXV010000001.1	934146	934158	AATATT	12	+	2	ATATTA
JAACXV010000001.1	934533	934546	AACTAT	13	+	2	ATAACT
JAACXV010000001.1	935297	935309	AATAT	12	+	2	AATAT
JAACXV010000001.1	935339	935351	AAAAAG	12	-	2	TTTTTC
JAACXV010000001.1	935597	935609	AAAAT	12	+	2	AATAA
JAACXV010000001.1	938222	938234	A	12	-	12	T
JAACXV010000001.1	938512	938525	AAAATT	13	-	2	TTAATT
JAACXV010000001.1	938857	938871	AATAT	14	-	2	ATATT
JAACXV010000001.1	939180	939193	AACTAC	13	+	2	ACTACA
JAACXV010000001.1	940782	940794	ACGT	12	+	3	TACG
JAACXV010000001.1	942793	942805	AAAAGG	12	-	2	CTTTTC
JAACXV010000001.1	945229	945242	AAAT	13	-	3	TATT
JAACXV010000001.1	946173	946246	AT	73	+	36	AT
JAACXV010000001.1	948098	948112	AAAAAT	14	-	2	TTTTAT
JAACXV010000001.1	949046	949059	ACTGCT	13	-	2	CAGTAG
JAACXV010000001.1	949451	949464	AATGCC	13	+	2	ATGCCA
JAACXV010000001.1	949556	949568	ACAGAG	12	+	2	ACAGAG
JAACXV010000001.1	951771	951785	AAAAT	14	-	2	ATTTT
JAACXV010000001.1	952964	952976	AAGTG	12	+	2	GAAGT
JAACXV010000001.1	954425	954437	AAAAT	12	-	2	TTTTA
JAACXV010000001.1	954878	954891	AACCCT	13	+	2	TAACCC
JAACXV010000001.1	955271	955283	ATATC	12	+	2	ATATC
JAACXV010000001.1	956298	956311	AAAAG	13	-	2	TTTTC
JAACXV010000001.1	957028	957043	AAATTC	15	-	2	TTGAAT
JAACXV010000001.1	958663	958675	ACACGC	12	+	2	GCACAC
JAACXV010000001.1	961773	961785	AAACTG	12	+	2	TGAAAC
JAACXV010000001.1	962517	962529	AAATAC	12	+	2	AATACA
JAACXV010000001.1	963910	963922	AAAGAT	12	+	2	TAAAGA
JAACXV010000001.1	966195	966207	AAAAT	12	-	2	TTTTA
JAACXV010000001.1	967032	967044	AATGT	12	-	2	TTACA
JAACXV010000001.1	967219	967231	AATCAC	12	-	2	TTGTGA
JAACXV010000001.1	968072	968084	AAACAT	12	-	2	TATGTT
JAACXV010000001.1	968923	968935	AATGAT	12	-	2	CATTAT
JAACXV010000001.1	972285	972301	AAAAAC	16	-	2	TTTTGT
JAACXV010000001.1	972964	972976	AAATT	12	-	2	TAATT
JAACXV010000001.1	973455	973469	AAACT	14	+	2	AAACT
JAACXV010000001.1	974139	974153	AAAATT	14	+	2	TAAAAT
JAACXV010000001.1	975459	975471	AAAAAG	12	+	2	AAGAAA
JAACXV010000001.1	975754	975769	AAG	15	+	5	GAA
JAACXV010000001.1	976714	976726	AATATC	12	+	2	ATATCA
JAACXV010000001.1	977503	977515	AAACG	12	-	2	TTTCG
JAACXV010000001.1	978068	978080	AATACC	12	+	2	AATACC
JAACXV010000001.1	978752	978767	AAATAT	15	-	2	TTTATA
JAACXV010000001.1	980630	980644	AATAT	14	+	2	AATAT
JAACXV010000001.1	982239	982282	AT	43	+	21	AT
JAACXV010000001.1	983527	983539	AAAAT	12	-	2	TTTTA
JAACXV010000001.1	984516	984529	AAAGAG	13	-	2	TCTCTT
JAACXV010000001.1	985479	985492	AAAAAC	13	-	2	TTTTGT
JAACXV010000001.1	985863	985875	AAATAT	12	-	2	TATTTA
JAACXV010000001.1	987047	987061	ATC	14	+	4	ATC
JAACXV010000001.1	987068	987082	AGGCAT	14	+	2	CATAGG
JAACXV010000001.1	987996	988008	AATT	12	+	3	AATT
JAACXV010000001.1	988134	988146	AAAAT	12	+	2	AATAA
JAACXV010000001.1	988710	988722	AAAAT	12	-	2	TATTT
JAACXV010000001.1	990275	990287	AAAATG	12	+	2	AAAATG
JAACXV010000001.1	990432	990445	AAAAG	13	+	2	AGAAA
JAACXV010000001.1	990633	990647	AAAAG	14	+	2	GAAAA
JAACXV010000001.1	991020	991032	ACAGC	12	-	2	GTGCT
JAACXV010000001.1	991416	991428	AAAGTG	12	+	2	AAAGTG
JAACXV010000001.1	992485	992501	AATT	16	+	4	TTAA
JAACXV010000001.1	993548	993561	AAAAT	13	+	2	AATAA
JAACXV010000001.1	994392	994405	ACAGTG	13	+	2	TGACAG
JAACXV010000001.1	994422	994434	AATGAT	12	+	2	TGATAA
JAACXV010000001.1	994536	994550	AATT	14	+	3	TTAA
JAACXV010000001.1	994622	994636	AATAT	14	+	2	TATAA
JAACXV010000001.1	994641	994653	AATAT	12	+	2	TATAA
JAACXV010000001.1	994767	994780	AT	13	+	6	TA
JAACXV010000001.1	995021	995033	AAAAT	12	+	2	TAAAA
JAACXV010000001.1	995305	995319	ACGATG	14	-	2	ATCGTC
JAACXV010000001.1	995696	995743	AT	47	+	23	TA
JAACXV010000001.1	997162	997174	AAAAAG	12	+	2	AAGAAA
JAACXV010000001.1	998704	998716	AAATT	12	+	2	AAATT
JAACXV010000001.1	999797	999809	AAGAAT	12	+	2	TAAGAA
JAACXV010000001.1	1000288	1000300	AATT	12	+	3	TAAT
JAACXV010000001.1	1000929	1000943	AAATTG	14	+	2	AAATTG
JAACXV010000001.1	1000982	1000994	ATATC	12	+	2	ATATC
JAACXV010000001.1	1001390	1001402	AAAAAG	12	+	2	AAGAAA
JAACXV010000001.1	1003098	1003110	AATTAC	12	-	2	TGTAAT
JAACXV010000001.1	1005001	1005013	AATTAC	12	+	2	AATTAC
JAACXV010000001.1	1005301	1005314	AACAT	13	-	2	TATGT
JAACXV010000001.1	1006616	1006628	AAAT	12	+	3	TAAA
JAACXV010000001.1	1007414	1007460	AT	46	+	23	TA
JAACXV010000001.1	1009417	1009430	AAAAGT	13	+	2	AGTAAA
JAACXV010000001.1	1010953	1010965	ACAGCG	12	+	2	CGACAG
JAACXV010000001.1	1011128	1011140	AATAT	12	-	2	TATAT
JAACXV010000001.1	1011528	1011541	AATAGT	13	-	2	TTACTA
JAACXV010000001.1	1013202	1013219	AAAAT	17	-	3	TTTTA
JAACXV010000001.1	1013418	1013431	ACCAT	13	+	2	ATACC
JAACXV010000001.1	1013612	1013624	AACAT	12	+	2	AACAT
JAACXV010000001.1	1014702	1014714	AAATAT	12	-	2	ATATTT
JAACXV010000001.1	1017333	1017345	AAC	12	-	4	TGT
JAACXV010000001.1	1017374	1017386	AATCAT	12	-	2	ATTATG
JAACXV010000001.1	1017468	1017482	AAAAAT	14	-	2	TTATTT
JAACXV010000001.1	1017487	1017501	AAAAAT	14	-	2	TTTTAT
JAACXV010000001.1	1017946	1017959	AAATGC	13	+	2	TGCAAA
JAACXV010000001.1	1019004	1019019	AAATT	15	-	3	ATTTA
JAACXV010000001.1	1019999	1020012	AAATGC	13	+	2	AAATGC
JAACXV010000001.1	1020539	1020551	AACAT	12	-	2	ATGTT
JAACXV010000001.1	1021753	1021767	AAAAAG	14	-	2	TTTTCT
JAACXV010000001.1	1022787	1022802	AAT	15	-	5	TTA
JAACXV010000001.1	1022869	1022882	AACATC	13	+	2	AACATC
JAACXV010000001.1	1023760	1023772	AAAAAT	12	+	2	AAAAAT
JAACXV010000001.1	1029071	1029085	AATTAT	14	+	2	ATAATT
JAACXV010000001.1	1030798	1030812	AACAT	14	+	2	AACAT
JAACXV010000001.1	1032747	1032762	AAAAAC	15	+	2	AAACAA
JAACXV010000001.1	1032953	1032965	AAAAT	12	+	2	AAAAT
JAACXV010000001.1	1032984	1032996	AAAAT	12	+	2	AATAA
JAACXV010000001.1	1034702	1034715	AATAT	13	-	2	TATAT
JAACXV010000001.1	1034814	1034828	AACAAT	14	-	2	TGTTAT
JAACXV010000001.1	1036138	1036182	AT	44	+	22	TA
JAACXV010000001.1	1036674	1036686	AATAT	12	+	2	ATAAT
JAACXV010000001.1	1037111	1037123	AACGAT	12	-	2	GTTATC
JAACXV010000001.1	1039659	1039672	AACATT	13	-	2	TTAATG
JAACXV010000001.1	1040715	1040727	AGATCG	12	-	2	ATCTCG
JAACXV010000001.1	1041204	1041216	AATATG	12	+	2	AATATG
JAACXV010000001.1	1041398	1041410	AACG	12	-	3	TTCG
JAACXV010000001.1	1042337	1042349	AAAAAT	12	-	2	TTTATT
JAACXV010000001.1	1042977	1042990	AGATAT	13	-	2	ATATCT
JAACXV010000001.1	1046788	1046802	AAT	14	-	4	ATT
JAACXV010000001.1	1046922	1046934	ACATCC	12	+	2	CATCCA
JAACXV010000001.1	1046961	1046973	AGGCAT	12	-	2	ATGCCT
JAACXV010000001.1	1047732	1047745	AAAGT	13	-	2	TTTAC
JAACXV010000001.1	1048248	1048260	AAAATT	12	+	2	TTAAAA
JAACXV010000001.1	1048669	1048681	AAAGT	12	-	2	TTTAC
JAACXV010000001.1	1049972	1049984	AATAT	12	-	2	ATATT
JAACXV010000001.1	1050355	1050367	AATATC	12	+	2	TCAATA
JAACXV010000001.1	1050508	1050521	AACAAT	13	+	2	AATAAC
JAACXV010000001.1	1050675	1050687	AAGGCC	12	-	2	GGCCTT
JAACXV010000001.1	1052125	1052139	AAATTG	14	-	2	TTCAAT
JAACXV010000001.1	1054774	1054786	AATATT	12	+	2	TAATAT
JAACXV010000001.1	1054925	1054939	ACTGCT	14	+	2	GCTACT
JAACXV010000001.1	1055509	1055523	AAAATT	14	-	2	TTTTAA
JAACXV010000001.1	1056132	1056144	AAAAT	12	+	2	AAAAT
JAACXV010000001.1	1056814	1056826	AAAGGT	12	+	2	GTAAAG
JAACXV010000001.1	1057585	1057599	AAATTG	14	+	2	AAATTG
JAACXV010000001.1	1061142	1061154	AAATG	12	+	2	AATGA
JAACXV010000001.1	1061846	1061858	AATTC	12	+	2	ATTCA
JAACXV010000001.1	1062905	1062918	AATGG	13	+	2	ATGGA
JAACXV010000001.1	1064454	1064466	AAGTGT	12	+	2	GTGTAA
JAACXV010000001.1	1064556	1064568	AATTAT	12	+	2	ATTATA
JAACXV010000001.1	1064590	1064602	AAACTT	12	+	2	AAACTT
JAACXV010000001.1	1065491	1065505	ACCG	14	-	3	GGTC
JAACXV010000001.1	1067686	1067701	AAAAC	15	-	3	TTTTG
JAACXV010000001.1	1068038	1068050	AAAGTC	12	+	2	AGTCAA
JAACXV010000001.1	1068492	1068504	AAAAT	12	-	2	ATTTT
JAACXV010000001.1	1069276	1069288	ACTCC	12	+	2	TCCAC
JAACXV010000001.1	1069554	1069566	AAAAAT	12	+	2	AATAAA
JAACXV010000001.1	1071850	1071863	AAATTT	13	+	2	AAATTT
JAACXV010000001.1	1073069	1073083	AATTC	14	-	2	TTGAA
JAACXV010000001.1	1073403	1073415	AACAGG	12	-	2	TTCCTG
JAACXV010000001.1	1073843	1073855	AAATAT	12	-	2	TATTTA
JAACXV010000001.1	1074039	1074052	AAATG	13	-	2	TTTCA
JAACXV010000001.1	1074767	1074779	AAAAAT	12	+	2	TAAAAA
JAACXV010000001.1	1075285	1075297	AACAAT	12	-	2	TTATTG
JAACXV010000001.1	1075609	1075621	AAAATC	12	-	2	ATTTTG
JAACXV010000001.1	1075675	1075687	AAAAAC	12	-	2	TTGTTT
JAACXV010000001.1	1075724	1075736	AAAATG	12	-	2	TTTTCA
JAACXV010000001.1	1076804	1076817	AAAAT	13	-	2	TATTT
JAACXV010000001.1	1077108	1077120	AAACAC	12	-	2	TTTGTG
JAACXV010000001.1	1077128	1077175	AT	47	+	23	AT
JAACXV010000001.1	1077728	1077743	AAATT	15	+	3	ATTAA
JAACXV010000001.1	1078357	1078372	AT	15	+	7	TA
JAACXV010000001.1	1079427	1079440	AAAAT	13	-	2	TTTTA
JAACXV010000001.1	1079934	1079947	AAAAAC	13	+	2	AAAAAC
JAACXV010000001.1	1080195	1080207	AACAAT	12	-	2	TTATTG
JAACXV010000001.1	1080457	1080469	AAAGGT	12	+	2	GTAAAG
JAACXV010000001.1	1081761	1081773	AAAATT	12	+	2	ATTAAA
JAACXV010000001.1	1082980	1082993	AAATGG	13	+	2	AAATGG
JAACXV010000001.1	1083622	1083636	AATAT	14	-	2	ATTAT
JAACXV010000001.1	1084899	1084911	AGAGCC	12	-	2	GCTCTG
JAACXV010000001.1	1085468	1085492	AAT	24	-	8	ATT
JAACXV010000001.1	1086160	1086172	AAACAG	12	-	2	CTGTTT
JAACXV010000001.1	1087049	1087062	AACGT	13	-	2	TACGT
JAACXV010000001.1	1087647	1087659	ACCATC	12	+	2	TCACCA
JAACXV010000001.1	1088609	1088622	AAATAT	13	-	2	TTATAT
JAACXV010000001.1	1089066	1089078	AAATG	12	+	2	AAATG
JAACXV010000001.1	1089795	1089807	AATTAT	12	+	2	ATAATT
JAACXV010000001.1	1090266	1090281	AAATTG	15	+	2	GAAATT
JAACXV010000001.1	1093896	1093908	AAAT	12	-	3	ATTT
JAACXV010000001.1	1101171	1101184	AATAGT	13	-	2	ATTACT
JAACXV010000001.1	1102330	1102344	AATC	14	-	3	ATTG
JAACXV010000001.1	1102573	1102588	AAAT	15	+	3	TAAA
JAACXV010000001.1	1104236	1104249	AAAATG	13	-	2	TCATTT
JAACXV010000001.1	1104608	1104620	AATATT	12	+	2	ATTAAT
JAACXV010000001.1	1104917	1104929	AAAATT	12	-	2	TTTAAT
JAACXV010000001.1	1105545	1105557	AAACAC	12	-	2	TGTTTG
JAACXV010000001.1	1107007	1107019	AAAG	12	+	3	AAAG
JAACXV010000001.1	1107442	1107454	AAAATT	12	+	2	AAATTA
JAACXV010000001.1	1107543	1107556	AATGT	13	+	2	AATGT
JAACXV010000001.1	1107585	1107597	AACAGC	12	-	2	CTGTTG
JAACXV010000001.1	1108326	1108338	ACTAG	12	-	2	TCTAG
JAACXV010000001.1	1109067	1109081	AT	14	+	7	AT
JAACXV010000001.1	1110303	1110315	AATAT	12	-	2	ATATT
JAACXV010000001.1	1114274	1114288	AATGTC	14	+	2	TCAATG
JAACXV010000001.1	1116652	1116664	AAGATG	12	-	2	TCTTCA
JAACXV010000001.1	1117196	1117208	AAGGTC	12	+	2	AAGGTC
JAACXV010000001.1	1117602	1117618	AT	16	+	8	TA
JAACXV010000001.1	1118606	1118619	AAAAT	13	+	2	AAATA
JAACXV010000001.1	1118779	1118791	AAAAAT	12	+	2	AAATAA
JAACXV010000001.1	1120393	1120407	AAAAT	14	-	2	ATTTT
JAACXV010000001.1	1121069	1121082	AAAAGC	13	+	2	AAAAGC
JAACXV010000001.1	1121503	1121516	AACACT	13	+	2	CTAACA
JAACXV010000001.1	1122286	1122298	AAAATG	12	+	2	AAAATG
JAACXV010000001.1	1122707	1122721	AATAG	14	+	2	TAGAA
JAACXV010000001.1	1123878	1123890	AACGCG	12	-	2	CGTTCG
JAACXV010000001.1	1124378	1124390	ACTGAT	12	-	2	ATCAGT
JAACXV010000001.1	1125130	1125143	AATT	13	+	3	TTAA
JAACXV010000001.1	1125638	1125651	AAAT	13	-	3	TTTA
JAACXV010000001.1	1126134	1126147	AT	13	+	6	TA
JAACXV010000001.1	1126413	1126425	AAAAT	12	+	2	AAAAT
JAACXV010000001.1	1127448	1127460	AAAAC	12	+	2	AAAAC
JAACXV010000001.1	1127598	1127610	AGCATC	12	+	2	ATCAGC
JAACXV010000001.1	1128849	1128862	AATAG	13	+	2	ATAGA
JAACXV010000001.1	1129085	1129097	AATAC	12	+	2	CAATA
JAACXV010000001.1	1129730	1129744	AAAATT	14	-	2	TTTAAT
JAACXV010000001.1	1130582	1130594	ACCAT	12	+	2	ACCAT
JAACXV010000001.1	1131606	1131618	AAAAT	12	-	2	TTATT
JAACXV010000001.1	1132108	1132121	AAAGAT	13	+	2	AGATAA
JAACXV010000001.1	1133588	1133604	AAAAAT	16	+	2	AAAAAT
JAACXV010000001.1	1133709	1133721	AAAAT	12	+	2	TAAAA
JAACXV010000001.1	1133747	1133760	AAAAAT	13	+	2	AAATAA
JAACXV010000001.1	1134224	1134237	AAAAAT	13	-	2	TTTATT
JAACXV010000001.1	1134260	1134272	AAAAT	12	-	2	TATTT
JAACXV010000001.1	1134998	1135012	AAATTG	14	+	2	AAATTG
JAACXV010000001.1	1135460	1135472	AAAAAG	12	+	2	AAGAAA
JAACXV010000001.1	1137914	1137926	ACTATC	12	-	2	AGTGAT
JAACXV010000001.1	1139462	1139474	AAAGT	12	+	2	AAAGT
JAACXV010000001.1	1140193	1140205	AGATAT	12	-	2	ATCTAT
JAACXV010000001.1	1141933	1141945	AATATT	12	+	2	ATATTA
JAACXV010000001.1	1142055	1142067	AAAATG	12	+	2	AAAATG
JAACXV010000001.1	1143235	1143249	AAATTG	14	-	2	TTCAAT
JAACXV010000001.1	1143518	1143531	AACCCT	13	-	2	AGGGTT
JAACXV010000001.1	1144591	1144603	AAATTC	12	+	2	TTCAAA
JAACXV010000001.1	1146744	1146756	AAAAT	12	-	2	TTTAT
JAACXV010000001.1	1147066	1147125	AT	59	+	29	AT
JAACXV010000001.1	1147716	1147728	AAAAAT	12	+	2	AAAAAT
JAACXV010000001.1	1149227	1149242	AAAT	15	-	3	TTAT
JAACXV010000001.1	1150693	1150705	AATGTG	12	-	2	ATTCAC
JAACXV010000001.1	1152846	1152858	AAAAT	12	+	2	TAAAA
JAACXV010000001.1	1153581	1153595	AATACC	14	+	2	ACCAAT
JAACXV010000001.1	1153880	1153923	AT	43	+	21	AT
JAACXV010000001.1	1154553	1154565	AAATTG	12	+	2	AAATTG
JAACXV010000001.1	1154959	1154971	AAATAT	12	+	2	ATAAAT
JAACXV010000001.1	1155006	1155020	AATAT	14	-	2	TATTA
JAACXV010000001.1	1155381	1155394	AAAGTC	13	-	2	TGACTT
JAACXV010000001.1	1155901	1155915	AAATTG	14	+	2	AAATTG
JAACXV010000001.1	1156729	1156741	AAAAT	12	+	2	AAATA
JAACXV010000001.1	1156887	1156899	ACTGAT	12	-	2	ATCAGT
JAACXV010000001.1	1157010	1157022	AAATT	12	-	2	TTAAT
JAACXV010000001.1	1158268	1158280	AAACGT	12	+	2	AAACGT
JAACXV010000001.1	1159173	1159185	ACAGGT	12	+	2	GTACAG
JAACXV010000001.1	1160291	1160305	AAAGAT	14	-	2	TCTTTA
JAACXV010000001.1	1160488	1160503	AATGAT	15	-	2	TCATTA
JAACXV010000001.1	1161170	1161184	AATATT	14	+	2	AATATT
JAACXV010000001.1	1161181	1161198	AAAT	17	+	4	TAAA
JAACXV010000001.1	1164457	1164469	AAAATC	12	+	2	ATCAAA
JAACXV010000001.1	1164601	1164615	ACGCT	14	+	2	CTACG
JAACXV010000001.1	1165581	1165595	AAAAG	14	-	2	TTTTC
JAACXV010000001.1	1165594	1165606	AAGAAT	12	-	2	TTATTC
JAACXV010000001.1	1167050	1167062	AAACCC	12	+	2	AAACCC
JAACXV010000001.1	1168461	1168475	AAATAT	14	-	2	TTATAT
JAACXV010000001.1	1168480	1168494	AAATAT	14	-	2	ATTTAT
JAACXV010000001.1	1168516	1168528	AAAAT	12	-	2	TTTAT
JAACXV010000001.1	1168675	1168687	AAATAT	12	-	2	ATTTAT
JAACXV010000001.1	1169644	1169657	AAATTG	13	+	2	AATTGA
JAACXV010000001.1	1169723	1169739	AAAAAT	16	-	2	TTTTTA
JAACXV010000001.1	1170134	1170149	AAAAAT	15	-	2	TTATTT
JAACXV010000001.1	1170170	1170188	AAAATT	18	+	3	TTAAAA
JAACXV010000001.1	1172077	1172093	AT	16	+	8	AT
JAACXV010000001.1	1172094	1172107	AT	13	+	6	TA
JAACXV010000001.1	1175781	1175793	AAAAAT	12	+	2	AAAAAT
JAACXV010000001.1	1176530	1176542	AAATAC	12	+	2	AATACA
JAACXV010000001.1	1176946	1176985	AT	39	+	19	AT
JAACXV010000001.1	1179190	1179202	AGATAT	12	+	2	ATATAG
JAACXV010000001.1	1179896	1179908	AAACC	12	-	2	TTTGG
JAACXV010000001.1	1180058	1180070	AAATC	12	-	2	TTTGA
JAACXV010000001.1	1180242	1180254	AAAAAT	12	-	2	TATTTT
JAACXV010000001.1	1180762	1180775	AAATAT	13	-	2	TATATT
JAACXV010000001.1	1181530	1181544	AAT	14	-	4	ATT
JAACXV010000001.1	1181560	1181572	AATAT	12	-	2	TTATA
JAACXV010000001.1	1181809	1181821	AATAG	12	-	2	TCTAT
JAACXV010000001.1	1182890	1182904	AAATTG	14	-	2	TTCAAT
JAACXV010000001.1	1184058	1184072	AAAT	14	-	3	TTAT
JAACXV010000001.1	1184818	1184830	AAACGT	12	+	2	AACGTA
JAACXV010000001.1	1186019	1186031	AAATAT	12	-	2	ATTTAT
JAACXV010000001.1	1186306	1186318	AAAAGC	12	-	2	TTTGCT
JAACXV010000001.1	1186427	1186440	AAAT	13	-	3	TATT
JAACXV010000001.1	1187390	1187403	AAAAT	13	-	2	TTTTA
JAACXV010000001.1	1187558	1187573	AAAAAG	15	-	2	TTTCTT
JAACXV010000001.1	1187665	1187677	AACAAT	12	-	2	TTATTG
JAACXV010000001.1	1188368	1188380	AAAT	12	-	3	TTAT
JAACXV010000001.1	1188626	1188640	AGCTCC	14	-	2	AGCTGG
JAACXV010000001.1	1188918	1188930	AAAT	12	-	3	TTTA
JAACXV010000001.1	1189612	1189624	AATTAT	12	+	2	AATTAT
JAACXV010000001.1	1189899	1189926	AAAT	27	-	6	TTAT
JAACXV010000001.1	1193598	1193610	AATGCT	12	-	2	AGCATT
JAACXV010000001.1	1193911	1193923	AAATAC	12	-	2	TTTGTA
JAACXV010000001.1	1193950	1193962	AAAT	12	-	3	TATT
JAACXV010000001.1	1196422	1196436	AAAATT	14	-	2	TTTAAT
JAACXV010000001.1	1196940	1196952	AAATTT	12	+	2	ATTTAA
JAACXV010000001.1	1197049	1197062	AAAAT	13	-	2	TTATT
JAACXV010000001.1	1197432	1197444	AAACCG	12	+	2	AAACCG
JAACXV010000001.1	1199431	1199443	AACCCT	12	+	2	CCCTAA
JAACXV010000001.1	1199662	1199674	AAGATT	12	-	2	TTAATC
JAACXV010000001.1	1200964	1200976	AGGCGC	12	-	2	TGCGCC
JAACXV010000001.1	1201511	1201523	AATATC	12	+	2	AATATC
JAACXV010000001.1	1202380	1202393	AAATAT	13	-	2	ATATTT
JAACXV010000001.1	1202966	1202978	AAATC	12	-	2	TGATT
JAACXV010000001.1	1205433	1205446	AAGCT	13	+	2	TAAGC
JAACXV010000001.1	1205484	1205498	AAT	14	-	4	TAT
JAACXV010000001.1	1205956	1205969	AATAT	13	-	2	TTATA
JAACXV010000001.1	1206030	1206043	ATC	13	-	4	TGA
JAACXV010000001.1	1207084	1207103	AAT	19	-	6	ATT
JAACXV010000001.1	1207679	1207696	AG	17	+	8	AG
JAACXV010000001.1	1207698	1207710	AG	12	+	6	GA
JAACXV010000001.1	1208941	1208953	AAATT	12	-	2	TAATT
JAACXV010000001.1	1209145	1209157	AAAAT	12	-	2	TTTAT
JAACXV010000001.1	1211049	1211061	AAATAT	12	+	2	AAATAT
JAACXV010000001.1	1211812	1211824	AAATAT	12	+	2	ATATAA
JAACXV010000001.1	1212007	1212019	AATAGT	12	-	2	TTACTA
JAACXV010000001.1	1212170	1212182	AATTAT	12	+	2	TATAAT
JAACXV010000001.1	1213251	1213263	AAGAGT	12	-	2	TCTTAC
JAACXV010000001.1	1213683	1213695	AAATAT	12	-	2	ATATTT
JAACXV010000001.1	1214364	1214409	AT	45	+	22	AT
JAACXV010000001.1	1214404	1214420	ACATAT	16	+	2	ATATAC
JAACXV010000001.1	1214918	1214930	AAAGAC	12	-	2	TTTGTC
JAACXV010000001.1	1216402	1216414	AAAAT	12	-	2	ATTTT
JAACXV010000001.1	1229271	1229284	AAAAT	13	-	2	TTTAT
JAACXV010000001.1	1229275	1229287	AAAAAT	12	-	2	TTTTAT
JAACXV010000001.1	1229533	1229545	AAAAGT	12	-	2	TTACTT
JAACXV010000001.1	1229797	1229809	AAAATC	12	-	2	TTTTGA
JAACXV010000001.1	1229965	1229977	AAAT	12	-	3	TTTA
JAACXV010000001.1	1230601	1230615	AAATTG	14	-	2	TTCAAT
JAACXV010000001.1	1230902	1230915	AATAT	13	-	2	TATTA
JAACXV010000001.1	1231623	1231635	AAATCT	12	-	2	TTTAGA
JAACXV010000001.1	1231968	1231980	AAATT	12	-	2	ATTTA
JAACXV010000001.1	1235196	1235209	AAAAT	13	+	2	TAAAA
JAACXV010000001.1	1236112	1236126	AAATTG	14	+	2	AAATTG
JAACXV010000001.1	1237022	1237034	AAATTC	12	-	2	TGAATT
JAACXV010000001.1	1237027	1237039	AATTC	12	-	2	TTGAA
JAACXV010000001.1	1238523	1238535	AAAGGT	12	-	2	CTTTAC
JAACXV010000001.1	1239121	1239133	AATTAC	12	-	2	TGTAAT
JAACXV010000001.1	1239476	1239488	AACAAT	12	+	2	ACAATA
JAACXV010000001.1	1239626	1239638	AAATAT	12	-	2	ATATTT
JAACXV010000001.1	1239657	1239669	AATCAC	12	-	2	GATTGT
JAACXV010000001.1	1241796	1241810	AGAT	14	-	3	TATC
JAACXV010000001.1	1242668	1242704	AT	36	+	18	TA
JAACXV010000001.1	1244310	1244336	AT	26	+	13	TA
JAACXV010000001.1	1244336	1244378	AT	42	+	21	AT
JAACXV010000001.1	1244498	1244510	AAAAAT	12	-	2	TATTTT
JAACXV010000001.1	1244851	1244864	AACCAT	13	+	2	ATAACC
JAACXV010000001.1	1246835	1246850	AAAT	15	+	3	ATAA
JAACXV010000001.1	1247050	1247064	AAAT	14	-	3	TATT
JAACXV010000001.1	1247174	1247187	AAT	13	-	4	TAT
JAACXV010000001.1	1247348	1247362	AAAAAT	14	-	2	TTTATT
JAACXV010000001.1	1248323	1248335	AATATC	12	+	2	ATCAAT
JAACXV010000001.1	1249041	1249054	AATAT	13	+	2	AATAT
JAACXV010000001.1	1250497	1250509	AAAAAT	12	-	2	TTTTTA
JAACXV010000001.1	1250636	1250648	AAAAT	12	-	2	TATTT
JAACXV010000001.1	1251004	1251016	AAAGT	12	+	2	TAAAG
JAACXV010000001.1	1251562	1251574	AATTC	12	-	2	AATTG
JAACXV010000001.1	1253625	1253638	AAATGC	13	-	2	TGCATT
JAACXV010000001.1	1254507	1254520	ACATAT	13	+	2	ATACAT
JAACXV010000001.1	1271916	1271956	AT	40	+	20	TA
JAACXV010000001.1	1272001	1272013	AAACT	12	-	2	TTAGT
JAACXV010000001.1	1273728	1273740	ATC	12	+	4	CAT
JAACXV010000001.1	1273870	1273882	AAAACC	12	+	2	AAAACC
JAACXV010000001.1	1274076	1274089	ACGAT	13	-	2	TATCG
JAACXV010000001.1	1274947	1274959	AATAT	12	-	2	ATATT
JAACXV010000001.1	1275085	1275097	AAATAT	12	-	2	TATATT
JAACXV010000001.1	1275615	1275627	AAAAAG	12	-	2	TTTCTT
JAACXV010000001.1	1276191	1276203	AATGAT	12	+	2	ATAATG
JAACXV010000001.1	1276448	1276460	AATATG	12	-	2	ATATTC
JAACXV010000001.1	1276504	1276516	AATGAC	12	+	2	TGACAA
JAACXV010000001.1	1276886	1276899	AAAT	13	-	3	TTAT
JAACXV010000001.1	1277030	1277044	AAACTT	14	+	2	TAAACT
JAACXV010000001.1	1277243	1277255	AAAAAT	12	+	2	ATAAAA
JAACXV010000001.1	1277246	1277258	AAAAT	12	+	2	AAAAT
JAACXV010000001.1	1277380	1277392	AACAAT	12	-	2	TTATTG
JAACXV010000001.1	1278050	1278064	AAAC	14	+	3	AAAC
JAACXV010000001.1	1278423	1278435	AAAAGT	12	-	2	TTTACT
JAACXV010000001.1	1278733	1278745	AAATT	12	+	2	ATTAA
JAACXV010000001.1	1280593	1280605	AAACC	12	-	2	TGGTT
JAACXV010000001.1	1280773	1280810	AT	37	+	18	TA
JAACXV010000001.1	1282491	1282504	AGCATG	13	-	2	TCATGC
JAACXV010000001.1	1283529	1283542	AAATAT	13	+	2	AAATAT
JAACXV010000001.1	1283696	1283709	AAAAAT	13	+	2	AAATAA
JAACXV010000001.1	1283897	1283910	AAAGAT	13	-	2	CTTTAT
JAACXV010000001.1	1284717	1284729	AAATT	12	+	2	AATTA
JAACXV010000001.1	1284846	1284860	AAAAAG	14	-	2	TTCTTT
JAACXV010000001.1	1287116	1287128	ATATGC	12	+	2	GCATAT
JAACXV010000001.1	1287663	1287677	AAATT	14	-	2	TTAAT
JAACXV010000001.1	1288014	1288026	AAATGC	12	-	2	ATTTGC
JAACXV010000001.1	1288630	1288643	AACAGT	13	-	2	GTTACT
JAACXV010000001.1	1289091	1289106	AAAGC	15	+	3	AGCAA
JAACXV010000001.1	1292727	1292740	AAAAAT	13	+	2	AAATAA
JAACXV010000001.1	1292751	1292764	AAAGTT	13	-	2	TTTAAC
JAACXV010000001.1	1293020	1293033	AAAAAT	13	+	2	AATAAA
JAACXV010000001.1	1293560	1293573	AAAAAT	13	+	2	AAATAA
JAACXV010000001.1	1294298	1294313	AAAAT	15	-	3	ATTTT
JAACXV010000001.1	1295338	1295353	AATATG	15	-	2	ATTCAT
JAACXV010000001.1	1296266	1296278	AACAT	12	-	2	ATGTT
JAACXV010000001.1	1296303	1296316	AACAAT	13	-	2	TGTTAT
JAACXV010000001.1	1299670	1299682	ATATC	12	-	2	ATATG
JAACXV010000001.1	1301337	1301350	ACTAGC	13	-	2	AGTGCT
JAACXV010000001.1	1301349	1301361	AAAAAC	12	+	2	AACAAA
JAACXV010000001.1	1302600	1302613	AAAAAT	13	+	2	AAAATA
JAACXV010000001.1	1302617	1302629	AAAAAT	12	-	2	TTATTT
JAACXV010000001.1	1303391	1303403	AGCTAT	12	+	2	CTATAG
JAACXV010000001.1	1305472	1305487	AAAAGT	15	+	2	TAAAAG
JAACXV010000001.1	1306197	1306210	AATAT	13	-	2	ATATT
JAACXV010000001.1	1306475	1306522	AT	47	+	23	AT
JAACXV010000001.1	1307643	1307656	AAT	13	-	4	ATT
JAACXV010000001.1	1308560	1308573	AATAGC	13	-	2	TATTGC
JAACXV010000001.1	1310085	1310098	AAATC	13	+	2	AATCA
JAACXV010000001.1	1310336	1310348	AAAATT	12	+	2	AATTAA
JAACXV010000001.1	1311591	1311605	AAAT	14	+	3	AATA
JAACXV010000001.1	1313230	1313242	AAAATT	12	-	2	ATTTTA
JAACXV010000001.1	1313241	1313254	AATTAT	13	+	2	ATTATA
JAACXV010000001.1	1313661	1313674	AACCCT	13	+	2	TAACCC
JAACXV010000001.1	1315105	1315117	AAATT	12	-	2	TAATT
JAACXV010000001.1	1315151	1315165	AAAAC	14	+	2	AAAAC
JAACXV010000001.1	1315791	1315805	AAAAAT	14	+	2	AAATAA
JAACXV010000001.1	1316225	1316242	AAT	17	-	5	ATT
JAACXV010000001.1	1316924	1316937	AAGTGC	13	+	2	AGTGCA
JAACXV010000001.1	1318186	1318198	AAATT	12	-	2	TTAAT
JAACXV010000001.1	1319087	1319099	AAAATT	12	+	2	TAAAAT
JAACXV010000001.1	1319788	1319800	AAACTG	12	+	2	ACTGAA
JAACXV010000001.1	1320282	1320295	AGCGCG	13	-	2	TCGCGC
JAACXV010000001.1	1320479	1320492	AACT	13	+	3	ACTA
JAACXV010000001.1	1320642	1320654	AAAT	12	-	3	TTTA
JAACXV010000001.1	1320689	1320701	AAAT	12	+	3	TAAA
JAACXV010000001.1	1324127	1324140	AAACGT	13	-	2	TTTACG
JAACXV010000001.1	1324449	1324461	ATATC	12	+	2	CATAT
JAACXV010000001.1	1327079	1327093	AAGCAC	14	+	2	CACAAG
JAACXV010000001.1	1327232	1327245	AAGG	13	+	3	AAGG
JAACXV010000001.1	1328025	1328038	AACAG	13	-	2	TGTTC
JAACXV010000001.1	1328150	1328162	ACT	12	-	4	AGT
JAACXV010000001.1	1328726	1328738	AAATG	12	-	2	CATTT
JAACXV010000001.1	1329811	1329823	AAAT	12	-	3	TTAT
JAACXV010000001.1	1329965	1329977	ACTGCT	12	+	2	TGCTAC
JAACXV010000001.1	1330145	1330157	ACATAT	12	+	2	CATATA
JAACXV010000001.1	1332140	1332153	AAATTG	13	-	2	AATTTC
JAACXV010000001.1	1332263	1332275	AAAAG	12	+	2	AAGAA
JAACXV010000001.1	1333308	1333321	AAAAT	13	+	2	AAATA
JAACXV010000001.1	1333829	1333844	AAATG	15	+	3	GAAAT
JAACXV010000001.1	1335302	1335315	AAAAGG	13	+	2	AGGAAA
JAACXV010000001.1	1335906	1335918	AAGATC	12	+	2	AGATCA
JAACXV010000001.1	1336670	1336684	AT	14	+	7	TA
JAACXV010000001.1	1336700	1336749	AT	49	+	24	AT
JAACXV010000001.1	1336843	1336856	ATATCG	13	+	2	ATCGAT
JAACXV010000001.1	1337384	1337398	AATTAG	14	-	2	TAATTC
JAACXV010000001.1	1338083	1338095	AGAGAT	12	-	2	CTATCT
JAACXV010000001.1	1338860	1338872	AAATC	12	+	2	AAATC
JAACXV010000001.1	1341386	1341400	AAATTG	14	+	2	AAATTG
JAACXV010000001.1	1341840	1341852	AAAAAG	12	+	2	AAGAAA
JAACXV010000001.1	1342817	1342829	AAAAT	12	+	2	ATAAA
JAACXV010000001.1	1343580	1343594	AAATCT	14	+	2	ATCTAA
JAACXV010000001.1	1343630	1343676	AT	46	+	23	TA
JAACXV010000001.1	1344756	1344768	AATTAC	12	+	2	AATTAC
JAACXV010000001.1	1345069	1345081	AAAATT	12	-	2	TAATTT
JAACXV010000001.1	1345407	1345419	AAAAG	12	-	2	TTTTC
JAACXV010000001.1	1349106	1349123	ACCACT	17	+	2	CACTAC
JAACXV010000001.1	1350511	1350523	ACATGG	12	-	2	CATGTC
JAACXV010000001.1	1351445	1351459	AAATTG	14	-	2	TTCAAT
JAACXV010000001.1	1353088	1353101	AATAC	13	-	2	TATTG
JAACXV010000001.1	1355310	1355325	AAAAG	15	-	3	TTCTT
JAACXV010000001.1	1355516	1355534	AAATTG	18	-	3	TTTCAA
JAACXV010000001.1	1355862	1355875	AATAT	13	+	2	TATAA
JAACXV010000001.1	1356648	1356660	AATTCG	12	+	2	GAATTC
JAACXV010000001.1	1358349	1358361	AAACAT	12	+	2	CATAAA
JAACXV010000001.1	1359255	1359268	AAACAC	13	+	2	ACAAAC
JAACXV010000001.1	1359810	1359822	AGGAT	12	+	2	GATAG
JAACXV010000001.1	1360583	1360595	AAAAAT	12	-	2	TTTATT
JAACXV010000001.1	1360699	1360711	AAAAG	12	-	2	TTTTC
JAACXV010000001.1	1361123	1361135	AAAAAG	12	+	2	AGAAAA
JAACXV010000001.1	1361163	1361176	AC	13	+	6	AC
JAACXV010000001.1	1361175	1361227	AT	52	+	26	AT
JAACXV010000001.1	1362818	1362832	AT	14	+	7	AT
JAACXV010000001.1	1363252	1363264	AATAGC	12	-	2	TATTGC
JAACXV010000001.1	1365708	1365726	AAATAT	18	-	3	ATTTAT
JAACXV010000001.1	1365726	1365738	AATAT	12	-	2	TTATA
JAACXV010000001.1	1365742	1365754	AATAT	12	-	2	TTATA
JAACXV010000001.1	1365935	1365947	AAAATT	12	+	2	ATTAAA
JAACXV010000001.1	1366012	1366024	AACAAT	12	-	2	ATTGTT
JAACXV010000001.1	1366055	1366067	AACTGC	12	+	2	AACTGC
JAACXV010000001.1	1366579	1366593	AGC	14	-	4	TGC
JAACXV010000001.1	1368551	1368564	ACCATC	13	+	2	ATCACC
JAACXV010000001.1	1371134	1371149	AAACAT	15	+	2	CATAAA
JAACXV010000001.1	1373272	1373285	AACCAT	13	-	2	ATGGTT
JAACXV010000001.1	1373328	1373340	AAAATG	12	-	2	ATTTTC
JAACXV010000001.1	1373913	1373925	C	12	+	12	C
JAACXV010000001.1	1374278	1374290	AAACGT	12	+	2	GTAAAC
JAACXV010000001.1	1375285	1375297	AAATTT	12	+	2	AATTTA
JAACXV010000001.1	1375357	1375369	ATATC	12	+	2	CATAT
JAACXV010000001.1	1375946	1375960	AACGT	14	-	2	CGTTA
JAACXV010000001.1	1376847	1376860	AAATT	13	-	2	TTTAA
JAACXV010000001.1	1378087	1378100	AAAAAC	13	+	2	CAAAAA
JAACXV010000001.1	1379993	1380008	AAAATC	15	-	2	ATTTTG
JAACXV010000001.1	1382089	1382116	AAAT	27	-	6	TTAT
JAACXV010000001.1	1382237	1382249	AACACT	12	-	2	TGTTAG
JAACXV010000001.1	1383646	1383659	AAATGT	13	+	2	GTAAAT
JAACXV010000001.1	1384517	1384529	AAAAT	12	-	2	TTTAT
JAACXV010000001.1	1385217	1385229	AACTTC	12	-	2	AGTTGA
JAACXV010000001.1	1385844	1385856	AAGT	12	+	3	GTAA
JAACXV010000001.1	1386400	1386412	AAATT	12	-	2	ATTTA
JAACXV010000001.1	1387917	1387929	AAAACT	12	-	2	TTAGTT
JAACXV010000001.1	1388903	1388915	AATACT	12	+	2	ACTAAT
JAACXV010000001.1	1389932	1389947	AACAT	15	+	3	TAACA
JAACXV010000001.1	1390883	1390896	ACTAT	13	+	2	TATAC
JAACXV010000001.1	1391067	1391082	AAATAT	15	-	2	TATTTA
JAACXV010000001.1	1391554	1391566	ACAGTG	12	+	2	AGTGAC
JAACXV010000001.1	1393173	1393185	AAAAAC	12	-	2	TGTTTT
JAACXV010000001.1	1393176	1393188	AAAAC	12	-	2	TTTTG
JAACXV010000001.1	1393232	1393244	AAAT	12	-	3	TATT
JAACXV010000001.1	1394117	1394129	AACCGT	12	+	2	CGTAAC
JAACXV010000001.1	1394297	1394309	AGCATC	12	-	2	GCTGAT
JAACXV010000001.1	1395174	1395188	AAAT	14	+	3	ATAA
JAACXV010000001.1	1395305	1395317	AAAATC	12	+	2	AAAATC
JAACXV010000001.1	1395747	1395759	AAAAC	12	+	2	AAAAC
JAACXV010000001.1	1397062	1397075	AAATC	13	+	2	AAATC
JAACXV010000001.1	1399986	1399999	AAAAT	13	+	2	ATAAA
JAACXV010000001.1	1401872	1401887	AATAT	15	+	3	TAATA
JAACXV010000001.1	1402349	1402361	A	12	+	12	A
JAACXV010000001.1	1402407	1402420	AACTGC	13	-	2	GCAGTT
JAACXV010000001.1	1404416	1404430	AAT	14	-	4	ATT
JAACXV010000001.1	1405162	1405176	AAAC	14	+	3	AAAC
JAACXV010000001.1	1406756	1406768	AATGT	12	+	2	AATGT
JAACXV010000001.1	1409150	1409162	AAT	12	+	4	AAT
JAACXV010000001.1	1409872	1409885	AAAGAG	13	+	2	AAAGAG
JAACXV010000001.1	1409956	1409968	AATTCC	12	-	2	TGGAAT
JAACXV010000001.1	1411546	1411559	AATGTC	13	+	2	ATGTCA
JAACXV010000001.1	1412294	1412336	AT	42	+	21	TA
JAACXV010000001.1	1412336	1412348	AT	12	+	6	AT
JAACXV010000001.1	1413163	1413175	AGAGAT	12	-	2	CTATCT
JAACXV010000001.1	1413252	1413265	AAATT	13	+	2	AAATT
JAACXV010000001.1	1414533	1414545	AAATT	12	+	2	AATTA
JAACXV010000001.1	1414572	1414584	AAATAT	12	-	2	ATATTT
JAACXV010000001.1	1414649	1414661	AAAAAT	12	+	2	ATAAAA
JAACXV010000001.1	1414652	1414664	AAAAT	12	+	2	AAAAT
JAACXV010000001.1	1414928	1414942	AATAT	14	+	2	AATAT
JAACXV010000001.1	1414938	1414955	AAAAT	17	+	3	AATAA
JAACXV010000001.1	1416586	1416598	AAAAAT	12	+	2	AATAAA
JAACXV010000001.1	1420019	1420031	AAAAAG	12	-	2	TTTTTC
JAACXV010000001.1	1421359	1421375	AAAAT	16	-	3	TTATT
JAACXV010000001.1	1421391	1421404	AAAAT	13	+	2	AAAAT
JAACXV010000001.1	1427151	1427164	AAACT	13	-	2	AGTTT
JAACXV010000001.1	1428108	1428121	AATAT	13	-	2	ATATT
JAACXV010000001.1	1429024	1429041	AT	17	+	8	TA
JAACXV010000001.1	1429626	1429638	AATTAC	12	-	2	TTGTAA
JAACXV010000001.1	1430300	1430313	AATATT	13	+	2	ATTAAT
JAACXV010000001.1	1432989	1433037	AT	48	+	24	AT
JAACXV010000001.1	1433336	1433350	AATT	14	+	3	AATT
JAACXV010000001.1	1436267	1436279	AAATAG	12	-	2	ATTTCT
JAACXV010000001.1	1437773	1437790	AAGAT	17	+	3	GATAA
JAACXV010000001.1	1438379	1438391	AGATAT	12	+	2	AGATAT
JAACXV010000001.1	1439250	1439265	AAAAT	15	+	3	AATAA
JAACXV010000001.1	1440352	1440364	AATTAC	12	+	2	TTACAA
JAACXV010000001.1	1440994	1441007	AAAT	13	-	3	TTAT
JAACXV010000001.1	1441621	1441635	AAAAT	14	+	2	AAAAT
JAACXV010000001.1	1442747	1442759	AAATAT	12	+	2	AATATA
JAACXV010000001.1	1442764	1442778	AAATAT	14	+	2	AATATA
JAACXV010000001.1	1444677	1444689	AAAATT	12	+	2	AAATTA
JAACXV010000001.1	1444754	1444796	AT	42	+	21	TA
JAACXV010000001.1	1445501	1445513	AAGT	12	+	3	AAGT
JAACXV010000001.1	1446350	1446415	AT	65	+	32	TA
JAACXV010000001.1	1447235	1447247	AACGT	12	+	2	AACGT
JAACXV010000001.1	1447314	1447326	AAGT	12	+	3	AAGT
JAACXV010000001.1	1448647	1448660	AAAATG	13	-	2	TCATTT
JAACXV010000001.1	1449354	1449366	AAAGAT	12	+	2	GATAAA
JAACXV010000001.1	1449558	1449570	AAGCAG	12	+	2	GCAGAA
JAACXV010000001.1	1450480	1450492	ACGTAT	12	+	2	GTATAC
JAACXV010000001.1	1450955	1450967	AAAACC	12	-	2	GGTTTT
JAACXV010000001.1	1452286	1452298	AATAG	12	+	2	ATAGA
JAACXV010000001.1	1452325	1452355	AT	30	+	15	TA
JAACXV010000001.1	1452356	1452418	AT	62	+	31	AT
JAACXV010000001.1	1452882	1452894	AAATAT	12	-	2	ATATTT
JAACXV010000001.1	1454015	1454028	AAATT	13	-	2	ATTTA
JAACXV010000001.1	1455881	1455893	AAAAT	12	+	2	ATAAA
JAACXV010000001.1	1455979	1455992	AAAATT	13	+	2	AATTAA
JAACXV010000001.1	1456728	1456740	AAATTT	12	+	2	TTAAAT
JAACXV010000001.1	1457256	1457272	CCG	16	-	5	GGC
JAACXV010000001.1	1457271	1457284	ACC	13	-	4	GTG
JAACXV010000001.1	1457321	1457334	CCG	13	-	4	GGC
JAACXV010000001.1	1457528	1457542	CCG	14	+	4	GCC
JAACXV010000001.1	1458551	1458563	AAATAT	12	-	2	TTATAT
JAACXV010000001.1	1458802	1458814	ACAG	12	+	3	AGAC
JAACXV010000001.1	1459450	1459464	AACTT	14	+	2	AACTT
JAACXV010000001.1	1459499	1459511	AATAG	12	+	2	TAGAA
JAACXV010000001.1	1460819	1460832	AAAT	13	+	3	AAAT
JAACXV010000001.1	1460829	1460841	AAATAT	12	-	2	ATATTT
JAACXV010000001.1	1461362	1461377	AAAT	15	+	3	AAAT
JAACXV010000001.1	1462442	1462456	AT	14	+	7	AT
JAACXV010000001.1	1462535	1462547	ATC	12	+	4	TCA
JAACXV010000001.1	1463035	1463047	AAAATT	12	-	2	TTTTAA
JAACXV010000001.1	1463829	1463841	AAAAAT	12	-	2	TTTATT
JAACXV010000001.1	1464965	1464977	AATGCT	12	-	2	ATTAGC
JAACXV010000001.1	1466543	1466555	ACTGC	12	-	2	TGCAG
JAACXV010000001.1	1467814	1467827	ACATAT	13	+	2	ATACAT
JAACXV010000001.1	1468798	1468810	AT	12	+	6	TA
JAACXV010000001.1	1468880	1468893	AAAGGT	13	-	2	CTTTAC
JAACXV010000001.1	1468898	1468910	AAAAAT	12	-	2	TTTTAT
JAACXV010000001.1	1469913	1469926	AAAAG	13	-	2	TTCTT
JAACXV010000001.1	1470775	1470788	AAAAC	13	-	2	TTTGT
JAACXV010000001.1	1472339	1472354	AAAACT	15	-	2	TTTAGT
JAACXV010000001.1	1474427	1474441	AAATAT	14	-	2	ATTTAT
JAACXV010000001.1	1476145	1476159	AAATTG	14	-	2	TTCAAT
JAACXV010000001.1	1476657	1476670	AAT	13	-	4	ATT
JAACXV010000001.1	1477100	1477112	AAAAT	12	+	2	AATAA
JAACXV010000001.1	1477561	1477577	AAAAT	16	-	3	TTTAT
JAACXV010000001.1	1478120	1478132	ACATAT	12	-	2	TATGTA
JAACXV010000001.1	1478401	1478425	AT	24	+	12	TA
JAACXV010000001.1	1480394	1480406	AATGAT	12	+	2	TGATAA
JAACXV010000001.1	1480480	1480494	AAAAT	14	+	2	ATAAA
JAACXV010000001.1	1480804	1480816	AAAATG	12	+	2	AAATGA
JAACXV010000001.1	1482028	1482040	AAAGAC	12	+	2	GACAAA
JAACXV010000001.1	1482116	1482128	AATGT	12	+	2	TAATG
JAACXV010000001.1	1482512	1482524	AATGAT	12	+	2	TGATAA
JAACXV010000001.1	1483046	1483058	AAAACG	12	-	2	TTTCGT
JAACXV010000001.1	1483446	1483458	AAGTAC	12	-	2	TACTTG
JAACXV010000001.1	1483854	1483866	AAAG	12	-	3	TTTC
JAACXV010000001.1	1485108	1485123	AT	15	+	7	AT
JAACXV010000001.1	1485838	1485853	AAAACT	15	-	2	TTTTAG
JAACXV010000001.1	1487085	1487097	AATCAT	12	+	2	TCATAA
JAACXV010000001.1	1487256	1487268	AACTGT	12	-	2	ACAGTT
JAACXV010000001.1	1490115	1490127	AAGCTG	12	-	2	TTCAGC
JAACXV010000001.1	1492283	1492296	AAGAT	13	-	2	ATCTT
JAACXV010000001.1	1493459	1493471	AAATTT	12	+	2	TAAATT
JAACXV010000001.1	1494898	1494910	AAAAT	12	+	2	AATAA
JAACXV010000001.1	1495721	1495734	AAATAT	13	-	2	TTATAT
JAACXV010000001.1	1497605	1497638	AT	33	+	16	AT
JAACXV010000001.1	1497703	1497715	AAAAAG	12	+	2	AAGAAA
JAACXV010000001.1	1499915	1499928	AAAAT	13	-	2	TTTTA
JAACXV010000001.1	1500624	1500637	AACTAC	13	+	2	AACTAC
JAACXV010000001.1	1501412	1501424	AAAATT	12	-	2	TTTAAT
JAACXV010000001.1	1502796	1502808	AAAAC	12	-	2	TTTTG
JAACXV010000001.1	1505446	1505458	AACTT	12	+	2	TAACT
JAACXV010000001.1	1506753	1506767	C	14	+	14	C
JAACXV010000001.1	1508523	1508536	ACGCCC	13	-	2	TGGGCG
JAACXV010000001.1	1509132	1509144	AAATC	12	-	2	ATTTG
JAACXV010000001.1	1515864	1515876	AATAT	12	+	2	TATAA
JAACXV010000001.1	1517232	1517244	ATATC	12	-	2	ATGAT
JAACXV010000001.1	1518047	1518061	ACATCC	14	+	2	CATCCA
JAACXV010000001.1	1518271	1518283	ACATCT	12	+	2	CATCTA
JAACXV010000001.1	1519520	1519532	AAAAGT	12	+	2	AAGTAA
JAACXV010000001.1	1520745	1520785	AT	40	+	20	TA
JAACXV010000001.1	1521244	1521256	AAAAT	12	-	2	TTTTA
JAACXV010000001.1	1524523	1524535	AAATTG	12	+	2	ATTGAA
JAACXV010000001.1	1524996	1525008	AACCT	12	+	2	CTAAC
JAACXV010000001.1	1525998	1526011	AAAGGT	13	-	2	TTACCT
JAACXV010000001.1	1527975	1527987	AATAT	12	-	2	ATATT
JAACXV010000001.1	1528001	1528013	AATAT	12	-	2	TTATA
JAACXV010000001.1	1528219	1528269	AT	50	+	25	TA
JAACXV010000001.1	1528668	1528683	AAATAC	15	+	2	ATACAA
JAACXV010000001.1	1528961	1528975	AAT	14	-	4	TAT
JAACXV010000001.1	1531176	1531189	AT	13	+	6	AT
JAACXV010000001.1	1532575	1532587	AAATAT	12	-	2	TATATT
JAACXV010000001.1	1533058	1533071	AAC	13	-	4	TGT
JAACXV010000001.1	1533117	1533130	AAAATT	13	+	2	AAATTA
JAACXV010000001.1	1533762	1533774	AATAT	12	+	2	TAATA
JAACXV010000001.1	1535624	1535636	AAATT	12	-	2	TTAAT
JAACXV010000001.1	1535961	1535974	AAATGT	13	-	2	TTACAT
JAACXV010000001.1	1538672	1538685	AATAG	13	-	2	TATTC
JAACXV010000001.1	1539690	1539702	AACAT	12	-	2	TTATG
JAACXV010000001.1	1540247	1540259	AAATT	12	+	2	AATTA
JAACXV010000001.1	1540525	1540537	AAATT	12	+	2	AAATT
JAACXV010000001.1	1541445	1541457	AACAG	12	-	2	TTCTG
JAACXV010000001.1	1541450	1541462	AAACAG	12	-	2	TTCTGT
JAACXV010000001.1	1541467	1541515	AT	48	+	24	TA
JAACXV010000001.1	1541586	1541598	AAAAAT	12	+	2	AATAAA
JAACXV010000001.1	1543089	1543101	AAATTT	12	+	2	TTTAAA
JAACXV010000001.1	1543916	1543928	AAAAAT	12	-	2	TTTATT
JAACXV010000001.1	1544736	1544749	AGATAT	13	+	2	ATAGAT
JAACXV010000001.1	1545947	1545959	AATGCT	12	+	2	TAATGC
JAACXV010000001.1	1546453	1546465	AATTAC	12	+	2	ATTACA
JAACXV010000001.1	1549509	1549521	AAAAG	12	-	2	TTCTT
JAACXV010000001.1	1551521	1551534	AG	13	-	6	TC
JAACXV010000001.1	1551539	1551552	AAAGAG	13	-	2	TCTCTT
JAACXV010000001.1	1551728	1551740	AATATC	12	-	2	ATATTG
JAACXV010000001.1	1552232	1552244	AAAAAT	12	+	2	TAAAAA
JAACXV010000001.1	1552604	1552616	AACTG	12	-	2	TTCAG
JAACXV010000001.1	1552671	1552686	AAATAT	15	+	2	ATATAA
JAACXV010000001.1	1552728	1552741	AATTAT	13	+	2	ATAATT
JAACXV010000001.1	1552766	1552779	AACAAT	13	+	2	AACAAT
JAACXV010000001.1	1553453	1553466	AACATC	13	-	2	GTTGAT
JAACXV010000001.1	1553958	1553970	AAATGC	12	+	2	ATGCAA
JAACXV010000001.1	1554640	1554652	ACCGTG	12	-	2	CGGTCA
JAACXV010000001.1	1554936	1554949	AACTTG	13	+	2	AACTTG
JAACXV010000001.1	1555527	1555539	ATATC	12	+	2	ATATC
JAACXV010000001.1	1556428	1556440	AATCC	12	+	2	CAATC
JAACXV010000001.1	1557224	1557237	AAAATT	13	-	2	TTTAAT
JAACXV010000001.1	1557231	1557243	AATT	12	+	3	TTAA
JAACXV010000001.1	1557727	1557739	AGCATC	12	+	2	TCAGCA
JAACXV010000001.1	1559124	1559136	AAAATG	12	-	2	TTTTCA
JAACXV010000001.1	1559550	1559563	AAGTAG	13	-	2	CTTCTA
JAACXV010000001.1	1559995	1560008	AAAGAC	13	+	2	CAAAGA
JAACXV010000001.1	1560265	1560277	AACATC	12	+	2	CATCAA
JAACXV010000001.1	1561327	1561339	AAATAT	12	-	2	ATATTT
JAACXV010000001.1	1564544	1564558	AAAACG	14	+	2	CGAAAA
JAACXV010000001.1	1565890	1565904	AAATTG	14	+	2	AAATTG
JAACXV010000001.1	1566360	1566372	AAAAAG	12	+	2	AAGAAA
JAACXV010000001.1	1567104	1567117	AAAAAT	13	-	2	ATTTTT
JAACXV010000001.1	1568704	1568716	AAATG	12	-	2	ATTTC
JAACXV010000001.1	1570421	1570433	A	12	+	12	A
JAACXV010000001.1	1571095	1571107	AAATAT	12	+	2	TAAATA
JAACXV010000001.1	1571100	1571113	AAAT	13	+	3	ATAA
JAACXV010000001.1	1571357	1571371	AATATT	14	+	2	TAATAT
JAACXV010000001.1	1572386	1572401	AATTC	15	+	3	TCAAT
JAACXV010000001.1	1574878	1574891	AAACT	13	+	2	ACTAA
JAACXV010000001.1	1575008	1575020	AAAAGG	12	+	2	GAAAAG
JAACXV010000001.1	1575249	1575261	AAAT	12	-	3	ATTT
JAACXV010000001.1	1575945	1575959	AAATTG	14	+	2	AAATTG
JAACXV010000001.1	1577720	1577735	ATC	15	-	5	GAT
JAACXV010000001.1	1577970	1577983	AAT	13	+	4	TAA
JAACXV010000001.1	1580401	1580414	AAATAT	13	+	2	AAATAT
JAACXV010000001.1	1580435	1580457	AAAAAT	22	+	3	AATAAA
JAACXV010000001.1	1580459	1580471	AAAAC	12	+	2	ACAAA
JAACXV010000001.1	1582359	1582395	AT	36	+	18	TA
JAACXV010000001.1	1584544	1584556	AAATCC	12	+	2	ATCCAA
JAACXV010000001.1	1584870	1584884	AT	14	+	7	TA
JAACXV010000001.1	1584885	1584919	AT	34	+	17	AT
JAACXV010000001.1	1584990	1585002	AATTAT	12	+	2	TTATAA
JAACXV010000001.1	1585037	1585050	AACTG	13	+	2	GAACT
JAACXV010000001.1	1585300	1585313	AAAAT	13	+	2	ATAAA
JAACXV010000001.1	1585384	1585396	AAAATT	12	-	2	TTAATT
JAACXV010000001.1	1585497	1585511	AAGT	14	+	3	AAGT
JAACXV010000001.1	1585670	1585682	AATGTG	12	-	2	ACATTC
JAACXV010000001.1	1585798	1585811	AATAC	13	+	2	TACAA
JAACXV010000001.1	1586766	1586778	AATT	12	+	3	TTAA
JAACXV010000001.1	1586964	1586976	AACGAT	12	-	2	TATCGT
JAACXV010000001.1	1588219	1588232	AAAT	13	-	3	ATTT
JAACXV010000001.1	1588506	1588518	AACAAT	12	+	2	TAACAA
JAACXV010000001.1	1589379	1589395	ACG	16	+	5	ACG
JAACXV010000001.1	1589693	1589705	AAAAC	12	+	2	AAAAC
JAACXV010000001.1	1591689	1591701	AAAATT	12	-	2	AATTTT
JAACXV010000001.1	1592431	1592443	AAAACC	12	+	2	ACCAAA
JAACXV010000001.1	1592440	1592453	AAAAAT	13	+	2	AAATAA
JAACXV010000001.1	1592554	1592568	AATG	14	-	3	TTCA
JAACXV010000001.1	1594176	1594189	AAACAT	13	+	2	CATAAA
JAACXV010000001.1	1594365	1594377	AAT	12	-	4	ATT
JAACXV010000001.1	1594458	1594473	AAAAT	15	-	3	TTTAT
JAACXV010000001.1	1596207	1596219	AAAAAG	12	-	2	TTTCTT
JAACXV010000001.1	1596467	1596480	AAATG	13	-	2	TTTCA
JAACXV010000001.1	1596685	1596699	AAATTG	14	-	2	TTCAAT
JAACXV010000001.1	1598382	1598394	AACTC	12	+	2	ACTCA
JAACXV010000001.1	1598634	1598681	AT	47	+	23	AT
JAACXV010000001.1	1599082	1599096	AAAT	14	+	3	ATAA
JAACXV010000001.1	1600218	1600230	AAAAAT	12	-	2	TTTATT
JAACXV010000001.1	1600612	1600631	AT	19	+	9	AT
JAACXV010000001.1	1600632	1600647	AT	15	+	7	AT
JAACXV010000001.1	1600648	1600677	AT	29	+	14	AT
JAACXV010000001.1	1601610	1601624	AAATTG	14	-	2	TTCAAT
JAACXV010000001.1	1602347	1602361	AAAT	14	-	3	TTTA
JAACXV010000001.1	1602772	1602785	AATAT	13	+	2	ATATA
JAACXV010000001.1	1602779	1602791	AAT	12	+	4	ATA
JAACXV010000001.1	1602856	1602868	AAACTG	12	-	2	CAGTTT
JAACXV010000001.1	1603490	1603504	AATAT	14	-	2	TATAT
JAACXV010000001.1	1605110	1605123	AAAAAT	13	+	2	AATAAA
JAACXV010000001.1	1605530	1605542	AATAT	12	-	2	TATTA
JAACXV010000001.1	1606336	1606349	AAAAAT	13	+	2	AATAAA
JAACXV010000001.1	1606609	1606624	AGCCAT	15	-	2	ATGGCT
JAACXV010000001.1	1607428	1607440	ACATG	12	-	2	CATGT
JAACXV010000001.1	1608169	1608183	AAAAAG	14	+	2	AAAAGA
JAACXV010000001.1	1611917	1611929	ACTCAT	12	-	2	AGTATG
JAACXV010000001.1	1612735	1612747	AAGTAT	12	-	2	ACTTAT
JAACXV010000001.1	1615653	1615665	AAAAAT	12	-	2	TTTTTA
JAACXV010000001.1	1615912	1615962	AT	50	+	25	TA
JAACXV010000001.1	1615972	1616019	AT	47	+	23	AT
JAACXV010000001.1	1616319	1616332	AATATC	13	-	2	ATATTG
JAACXV010000001.1	1618021	1618034	AAATT	13	-	2	ATTTA
JAACXV010000001.1	1618843	1618855	AAACGG	12	-	2	GTTTCC
JAACXV010000001.1	1619819	1619832	AATATT	13	+	2	ATTAAT
JAACXV010000001.1	1619830	1619842	AATATT	12	+	2	TAATAT
JAACXV010000001.1	1620367	1620382	AAAAAT	15	-	2	TATTTT
JAACXV010000001.1	1620851	1620863	AACAAT	12	-	2	TATTGT
JAACXV010000001.1	1621685	1621701	AACT	16	+	4	CTAA
JAACXV010000001.1	1621997	1622011	AAAAAC	14	-	2	TTTGTT
JAACXV010000001.1	1622742	1622754	AATCAT	12	+	2	ATAATC
JAACXV010000001.1	1623851	1623863	AAAAC	12	+	2	AAAAC
JAACXV010000001.1	1624526	1624540	AAATTG	14	-	2	TTCAAT
JAACXV010000001.1	1625657	1625700	AT	43	+	21	TA
JAACXV010000001.1	1625800	1625813	AT	13	+	6	AT
JAACXV010000001.1	1625814	1625827	AT	13	+	6	AT
JAACXV010000001.1	1626983	1626996	AGAGAT	13	-	2	ATCTCT
JAACXV010000001.1	1627893	1627905	AAAATT	12	-	2	TAATTT
JAACXV010000001.1	1628143	1628155	AACAT	12	+	2	CATAA
JAACXV010000001.1	1629674	1629687	AGATAT	13	-	2	TCTATA
JAACXV010000001.1	1631656	1631669	AAATCT	13	+	2	TCTAAA
JAACXV010000001.1	1632107	1632120	AAATT	13	+	2	ATTAA
JAACXV010000001.1	1633348	1633360	AATC	12	+	3	ATCA
JAACXV010000001.1	1633940	1633957	AT	17	+	8	AT
JAACXV010000001.1	1636478	1636512	AT	34	+	17	AT
JAACXV010000001.1	1637262	1637275	A	13	-	13	T
JAACXV010000001.1	1638568	1638580	AACGG	12	+	2	CGGAA
JAACXV010000001.1	1639385	1639397	AAT	12	-	4	TAT
JAACXV010000001.1	1639392	1639407	AATCAT	15	-	2	ATTATG
JAACXV010000001.1	1639462	1639475	AAATAT	13	+	2	AAATAT
JAACXV010000001.1	1640772	1640784	AATAT	12	-	2	TTATA
JAACXV010000001.1	1642074	1642087	AAATG	13	-	2	TTTCA
JAACXV010000001.1	1643388	1643400	AAAAGT	12	+	2	GTAAAA
JAACXV010000001.1	1643400	1643415	AAATAT	15	+	2	ATAAAT
JAACXV010000001.1	1643893	1643905	AAATTT	12	+	2	TTAAAT
JAACXV010000001.1	1647582	1647594	AATTAC	12	-	2	TTGTAA
JAACXV010000001.1	1649426	1649438	ACAGCG	12	+	2	CGACAG
JAACXV010000001.1	1649929	1649941	AATATT	12	+	2	TATTAA
JAACXV010000001.1	1649964	1649977	AAAAAT	13	-	2	TATTTT
JAACXV010000001.1	1650112	1650124	AAATTC	12	+	2	TTCAAA
JAACXV010000001.1	1652053	1652068	AT	15	+	7	TA
JAACXV010000001.1	1652064	1652076	AATATT	12	+	2	ATATTA
JAACXV010000001.1	1652837	1652850	AAT	13	+	4	ATA
JAACXV010000001.1	1653229	1653242	AAT	13	-	4	ATT
JAACXV010000001.1	1653609	1653622	AATT	13	+	3	TAAT
JAACXV010000001.1	1654479	1654491	AACAGC	12	+	2	AGCAAC
JAACXV010000001.1	1655091	1655103	AAAATT	12	-	2	AATTTT
JAACXV010000001.1	1655192	1655205	AAAAT	13	-	2	TATTT
JAACXV010000001.1	1656413	1656430	AAT	17	-	5	ATT
JAACXV010000001.1	1657627	1657640	AAGTGC	13	+	2	AGTGCA
JAACXV010000001.1	1659783	1659795	AAAATT	12	+	2	TAAAAT
JAACXV010000001.1	1660486	1660498	AAACTG	12	+	2	ACTGAA
JAACXV010000001.1	1660980	1660993	AGCGCG	13	-	2	TCGCGC
JAACXV010000001.1	1661177	1661190	AACT	13	+	3	ACTA
JAACXV010000001.1	1661339	1661351	AAAT	12	-	3	TTTA
JAACXV010000001.1	1662095	1662108	AATTAC	13	+	2	TTACAA
JAACXV010000001.1	1663088	1663101	AAATAG	13	-	2	TTTCTA
JAACXV010000001.1	1665621	1665633	AAATAG	12	-	2	ATTTCT
JAACXV010000001.1	1665895	1665907	AACATT	12	-	2	TGTTAA
JAACXV010000001.1	1666521	1666538	AC	17	-	8	TG
JAACXV010000001.1	1666593	1666605	AAGTAT	12	-	2	TTATAC
JAACXV010000001.1	1667872	1667884	ATC	12	+	4	TCA
JAACXV010000001.1	1669908	1669922	AAGATT	14	-	2	TTAATC
JAACXV010000001.1	1670390	1670405	AAAAAT	15	-	2	TTTTAT
JAACXV010000001.1	1671552	1671572	AAACTT	20	+	3	TTAAAC
JAACXV010000001.1	1672528	1672541	AGAGAT	13	-	2	TCTCTA
JAACXV010000001.1	1673141	1673153	AAAGAC	12	+	2	ACAAAG
JAACXV010000001.1	1675935	1675947	AAAAAT	12	-	2	TATTTT
JAACXV010000001.1	1676846	1676863	AATCG	17	-	3	TTCGA
JAACXV010000001.1	1678082	1678095	AAAAAT	13	+	2	AAATAA
JAACXV010000001.1	1678114	1678157	AT	43	+	21	AT
JAACXV010000001.1	1678273	1678310	AT	37	+	18	TA
JAACXV010000001.1	1679555	1679569	AACGGC	14	-	2	TTGCCG
JAACXV010000001.1	1679645	1679657	AAAAAT	12	+	2	AAAATA
JAACXV010000001.1	1680331	1680343	ACTCCT	12	-	2	TAGGAG
JAACXV010000001.1	1682105	1682118	AATCTG	13	-	2	TTCAGA
JAACXV010000001.1	1682627	1682640	AACAT	13	-	2	TTATG
JAACXV010000001.1	1683073	1683087	AAAAAT	14	+	2	AATAAA
JAACXV010000001.1	1683858	1683870	AAACT	12	-	2	TTTAG
JAACXV010000001.1	1684890	1684902	CCG	12	-	4	GGC
JAACXV010000001.1	1688050	1688064	ACC	14	-	4	GTG
JAACXV010000001.1	1688331	1688343	AAATAC	12	-	2	TTGTAT
JAACXV010000001.1	1689156	1689168	ATATC	12	+	2	ATCAT
JAACXV010000001.1	1689280	1689292	AAATAT	12	+	2	AAATAT
JAACXV010000001.1	1690546	1690560	AAGATT	14	+	2	TTAAGA
[truncated: 681,407 more rows]
